# Supplementary material for: Transcriptome Analysis of Bovine Ovarian Follicles at Predeviation and Onset of Deviation Stages of a Follicular Wave
Source: Int J Genomics. 2016 Mar 21;2016:3472748. doi: 10.1155/2016/3472748 (PMC4819119; doi:10.1155/2016/3472748)
Supplement: Supplementary file 1 — Table S1: Shows all the genes (15,533) expressed in both types of follicles (ODF1 and ODF2) with a cut-off RPKM of 0.5. Table S2: Shows the highly expressed genes (719) in PDF1 and ODF1 follicles with a cut-off RPKM > 100. [file 3472748.f1.zip]

Archive with 2 entries (2 files):
- Additional file Table S1.xlsx
- Additional file Table S2.xls
