# Supplementary material for: Transcriptome Analysis of Bovine Ovarian Follicles at Predeviation and Onset of Deviation Stages of a Follicular Wave
Source: Int J Genomics. 2016 Mar 21;2016:3472748. doi: 10.1155/2016/3472748 (PMC4819119; doi:10.1155/2016/3472748)
Supplement: Supplementary file 1 — Table S1: Shows all the genes (15,533) expressed in both types of follicles (ODF1 and ODF2) with a cut-off RPKM of 0.5. Table S2: Shows the highly expressed genes (719) in PDF1 and ODF1 follicles with a cut-off RPKM > 100. [file 3472748.f1.zip › Additional file Table S1.xlsx]

## Sheet: PDF1 vs. ODF1
Table S1. List of genes (15,533) expressed in PDF1 and ODF1 follicles with a cut-off RPKM of 0.5.
Feature ID	PDF1-RPKM	ODF1-RPKM
gi|118151371|ref|NM_001078149.1|_Bos_taurus_glutathione_S-transferase_alpha_3_(GSTA3),_mRNA	12445.3	17611.4
gi|307691243|ref|NR_036643.1|_Bos_taurus_5.8S_ribosomal_RNA_(RN5-8S1),_ribosomal_RNA	9330.16	856.093
gi|75832127|ref|NM_001025326.2|_Bos_taurus_serglycin_(SRGN),_mRNA	8808.27	7315.53
gi|297485951|ref|XR_083937.1|_PREDICTED:_Bos_taurus_hypothetical_LOC100337434_(LOC100337434),_miscRNA	7026.76	3115.13
gi|31340780|ref|NM_174669.2|_Bos_taurus_serpin_peptidase_inhibitor,_clade_E_(nexin,_plasminogen_activator_inhibitor_type_1),_member_2_(SERPINE2),_mRNA	6816.85	11075.4
gi|84000570|ref|NM_174094.3|_Bos_taurus_inhibin,_alpha_(INHA),_mRNA	6341.61	9658.83
gi|148747149|ref|NM_174363.2|_Bos_taurus_inhibin,_beta_A_(INHBA),_mRNA	5824.46	9440.24
gi|297471782|ref|XM_002685421.1|_PREDICTED:_Bos_taurus_hypothetical_protein_LOC100336997_(LOC100336997),_mRNA	5741.94	2262.25
gi|297478340|ref|XM_002689988.1|_PREDICTED:_Bos_taurus_cytochrome_c_oxidase_subunit_I-like_(LOC100299681),_mRNA	5017.21	3707.56
gi|307691242|ref|NR_036642.1|_Bos_taurus_18S_ribosomal_RNA_(RN18S1),_ribosomal_RNA	4431.16	1040.31
gi|297473136|ref|XM_002686372.1|_PREDICTED:_Bos_taurus_cytochrome_c_oxidase_subunit_III-like_(LOC100300995),_mRNA	3508.94	2440.52
gi|126723073|ref|NM_175801.2|_Bos_taurus_follistatin_(FST),_mRNA	3435.17	4998.09
gi|297470290|ref|XM_002683760.1|_PREDICTED:_Bos_taurus_cytochrome_c_oxidase_subunit_I-like_(LOC100301020),_partial_mRNA	3252.12	2372.12
gi|41386718|ref|NM_176610.1|_Bos_taurus_milk_fat_globule-EGF_factor_8_protein_(MFGE8),_mRNA	2439.64	2077.7
gi|110347569|ref|NM_173969.3|_Bos_taurus_vimentin_(VIM),_mRNA	2032.58	2050.73
gi|68299806|ref|NM_174535.1|_Bos_taurus_eukaryotic_translation_elongation_factor_1_alpha_1_(EEF1A1),_mRNA	1864.13	1924.41
gi|70778759|ref|NM_001025339.1|_Bos_taurus_ribosomal_protein_S24_(RPS24),_mRNA	1627.75	1566.56
gi|76253708|ref|NM_174345.3|_Bos_taurus_heat_shock_70kDa_protein_8_(HSPA8),_mRNA	1615.28	1700.71
gi|27807502|ref|NM_174778.1|_Bos_taurus_ribosomal_protein_S27a_(RPS27A),_mRNA	1576.13	1589.55
gi|75812931|ref|NM_001033618.1|_Bos_taurus_actin,_gamma_1_(ACTG1),_mRNA	1568.61	1412.92
gi|70778955|ref|NM_001025317.1|_Bos_taurus_ribosomal_protein_S8_(RPS8),_mRNA	1563.22	1490.92
gi|75812941|ref|NM_001033619.1|_Bos_taurus_ribosomal_protein_L18a_(RPL18A),_mRNA	1559.36	1680.4
gi|60592766|ref|NM_001012682.1|_Bos_taurus_ribosomal_protein,_large,_P0_(RPLP0),_mRNA	1551.98	1423.41
gi|45430028|ref|NM_205802.1|_Bos_taurus_lysosomal_protein_transmembrane_4_beta_(LAPTM4B),_mRNA	1539.45	2025.65
gi|62460479|ref|NM_001014894.1|_Bos_taurus_ribosomal_protein_L4_(RPL4),_mRNA	1443.71	1502.24
gi|70778761|ref|NM_001025340.1|_Bos_taurus_ribosomal_protein,_large,_P1_(RPLP1),_mRNA	1432.53	1372.69
gi|58332431|ref|NM_178317.3|_Bos_taurus_tribbles_homolog_2_(Drosophila)_(TRIB2),_mRNA	1411.49	1461.94
gi|77404253|ref|NM_001034038.1|_Bos_taurus_ribosomal_protein_S3A_(RPS3A),_mRNA	1409.53	1450.51
gi|88319926|ref|NM_174068.2|_Bos_taurus_gap_junction_protein,_alpha_1,_43kDa_(GJA1),_mRNA	1408.23	1975.61
gi|31343070|ref|NM_174000.2|_Bos_taurus_calreticulin_(CALR),_mRNA	1408.09	1391.37
gi|66792779|ref|NM_001024471.1|_Bos_taurus_ribosomal_protein_L27a_(RPL27A),_mRNA	1373.83	1305.83
gi|77404272|ref|NM_001034034.1|_Bos_taurus_glyceraldehyde-3-phosphate_dehydrogenase_(GAPDH),_mRNA	1342.96	1670.07
gi|31342166|ref|NM_174379.2|_Bos_taurus_ribosomal_protein_SA_(RPSA),_mRNA	1321.76	1257.66
gi|62461610|ref|NM_001014387.1|_Bos_taurus_ribosomal_protein_S12_(RPS12),_mRNA	1319.39	1150.05
gi|66792923|ref|NM_001024568.1|_Bos_taurus_ribosomal_protein_S11_(RPS11),_mRNA	1311.03	1287.05
gi|149642674|ref|NM_001099210.1|_Bos_taurus_ribosomal_protein_S17_(RPS17),_mRNA	1306.86	1143.02
gi|75812929|ref|NM_001033613.1|_Bos_taurus_ribosomal_protein_S2_(RPS2),_mRNA	1284.51	1148.39
gi|71037404|ref|NM_001025569.1|_Bos_taurus_heat_shock_27kDa_protein_1_(HSPB1),_mRNA	1283.6	1352.66
gi|148540093|ref|NM_173959.4|_Bos_taurus_stearoyl-CoA_desaturase_(delta-9-desaturase)_(SCD),_mRNA	1229.37	1200.97
gi|297462151|ref|XM_001787664.2|_PREDICTED:_Bos_taurus_zinc_finger_protein_701-like_(LOC100140226),_mRNA	1183.02	532.17
gi|75812923|ref|NM_001033614.1|_Bos_taurus_ribosomal_protein_S18_(RPS18),_mRNA	1164.12	1133.73
gi|77736292|ref|NM_001034674.1|_Bos_taurus_ribosomal_protein_L14_(RPL14),_mRNA	1162.76	1102.15
gi|62752039|ref|NM_001015548.1|_Bos_taurus_ribosomal_protein_S6_(RPS6),_mRNA	1146.97	1145.59
gi|118601867|ref|NM_001079637.1|_Bos_taurus_heat_shock_90kDa_protein_1,_beta_(HSP90AB1),_mRNA	1121.59	1124.25
gi|31341950|ref|NM_174455.2|_Bos_taurus_ribosomal_protein_L24_(RPL24),_mRNA	1116.58	1071.74
gi|62177163|ref|NM_001014388.1|_Bos_taurus_tumor_protein,_translationally-controlled_1_(TPT1),_mRNA	1115.53	1270.39
gi|31340703|ref|NM_174700.2|_Bos_taurus_tumor_rejection_antigen_(gp96)_1_(HSP90B1),_mRNA	1111.03	1054.1
gi|75832053|ref|NM_173979.3|_Bos_taurus_actin,_beta_(ACTB),_mRNA	1109.41	1110.6
gi|45430034|ref|NM_205806.1|_Bos_taurus_ST3_beta-galactoside_alpha-2,3-sialyltransferase_4_(ST3GAL4),_mRNA	1096.95	1542.97
gi|115496351|ref|NM_001075730.1|_Bos_taurus_stimulated_by_retinoic_acid_gene_6_homolog_(mouse)_(STRA6),_mRNA	1072.81	956.251
gi|31342068|ref|NM_178320.2|_Bos_taurus_peptidylprolyl_isomerase_A_(cyclophilin_A)_(PPIA),_mRNA	1071.97	911.787
gi|148231248|ref|NM_001097565.1|_Bos_taurus_low_density_lipoprotein_receptor-related_protein_8,_apolipoprotein_e_receptor_(LRP8),_mRNA	1061.54	1897.64
gi|116004214|ref|NM_001076998.1|_Bos_taurus_ribosomal_protein_L13a_(RPL13A),_mRNA	1059.42	1019.15
gi|115497633|ref|NM_001075581.1|_Bos_taurus_ribosomal_protein_L11_(RPL11),_mRNA	1053.18	1082.97
gi|149642622|ref|NM_001098874.1|_Bos_taurus_ribosomal_protein_S7_(RPS7),_mRNA	1034.52	1040.06
gi|114051504|ref|NM_001046063.1|_Bos_taurus_serpin_peptidase_inhibitor,_clade_H_(heat_shock_protein_47),_member_1,_(collagen_binding_protein_1)_(SERPINH1),_mRNA	1026.31	1107.39
gi|297468417|ref|XM_002705970.1|_PREDICTED:_Bos_taurus_hypothetical_protein_LOC100335409_(LOC100335409),_mRNA	1012.71	275.186
gi|87196500|ref|NM_174049.2|_Bos_taurus_enolase_1,_(alpha)_(ENO1),_mRNA	1005.45	1707.61
gi|118150777|ref|NM_001077830.1|_Bos_taurus_ribosomal_protein_S14_(RPS14),_mRNA	1003.05	934.079
gi|117935054|ref|NM_174339.3|_Bos_taurus_hypoxia_inducible_factor_1,_alpha_subunit_(basic_helix-loop-helix_transcription_factor)_(HIF1A),_mRNA	999.419	1308.19
gi|114052383|ref|NM_001045911.1|_Bos_taurus_heterogeneous_nuclear_ribonucleoprotein_A1_(HNRNPA1),_mRNA	991.648	955.659
gi|78042491|ref|NM_001035014.1|_Bos_taurus_ribosomal_protein_L23_(RPL23),_mRNA	974.22	975.528
gi|77735868|ref|NM_001034459.1|_Bos_taurus_ribosomal_protein_L17_(RPL17),_mRNA	973.492	1048.19
gi|94966830|ref|NM_001040516.1|_Bos_taurus_ribosomal_protein_L19_(RPL19),_mRNA	946.72	926.62
gi|94966838|ref|NM_001040520.1|_Bos_taurus_ribosomal_protein_L7a_(RPL7A),_mRNA	937.029	875.275
gi|149642940|ref|NM_001098945.1|_Bos_taurus_high-mobility_group_nucleosomal_binding_domain_2_(HMGN2),_mRNA	915.681	778.841
gi|148806930|ref|NM_176644.2|_Bos_taurus_cytochrome_P450,_family_11,_subfamily_A,_polypeptide_1_(CYP11A1),_nuclear_gene_encoding_mitochondrial_protein,_mRNA	908.974	1425.87
gi|297485949|ref|XR_083935.1|_PREDICTED:_Bos_taurus_hypothetical_LOC100337402_(LOC100337402),_miscRNA	908.299	413.358
gi|77404289|ref|NM_001034047.1|_Bos_taurus_ribosomal_protein_S3_(RPS3),_mRNA	900.91	853.489
gi|77735814|ref|NM_001034434.1|_Bos_taurus_ribosomal_protein_L30_(RPL30),_mRNA	894.803	924.96
gi|31343565|ref|NM_175802.2|_Bos_taurus_guanine_nucleotide_binding_protein_(G_protein),_beta_polypeptide_2-like_1_(GNB2L1),_mRNA	884.76	826.371
gi|77736512|ref|NM_001034783.1|_Bos_taurus_ribosomal_protein_L32_(RPL32),_mRNA	883.456	859.759
gi|114052730|ref|NM_001046549.1|_Bos_taurus_tubulin,_beta_2B_(TUBB2B),_mRNA	881.314	645.573
gi|88319924|ref|NM_174062.3|_Bos_taurus_ferritin,_heavy_polypeptide_1_(FTH1),_mRNA	876.543	907.744
gi|31340872|ref|NM_174760.2|_Bos_taurus_ribosomal_protein_L10_(RPL10),_mRNA	871.482	854.269
gi|115495026|ref|NM_001075148.1|_Bos_taurus_heat_shock_70kDa_protein_5_(glucose-regulated_protein,_78kDa)_(HSPA5),_mRNA	846.745	821.181
gi|72534797|ref|NM_001031756.1|_Bos_taurus_ribosomal_protein_L6_(RPL6),_mRNA	844.128	785.677
gi|45430018|ref|NM_205797.1|_Bos_taurus_ribosomal_protein_L12_(RPL12),_mRNA	842.883	843.737
gi|77736559|ref|NM_001034790.1|_Bos_taurus_stathmin_1_(STMN1),_mRNA	827.562	704.682
gi|77735822|ref|NM_001034438.1|_Bos_taurus_ribosomal_protein_S20_(RPS20),_mRNA	817.459	733.261
gi|148230373|ref|NM_174333.3|_Bos_taurus_protein_disulfide_isomerase_family_A,_member_3_(PDIA3),_mRNA	815.219	880.033
gi|94966780|ref|NM_001040487.1|_Bos_taurus_eukaryotic_translation_elongation_factor_1_gamma_(EEF1G),_mRNA	809.283	795.227
gi|77797829|ref|NM_001034716.1|_Bos_taurus_ribosomal_protein_S10_(RPS10),_mRNA	806.819	788.527
gi|78369654|ref|NM_001035306.1|_Bos_taurus_ribosomal_protein_L5_(RPL5),_mRNA	805.894	823.479
gi|115497899|ref|NM_001075121.1|_Bos_taurus_eukaryotic_translation_elongation_factor_2_(EEF2),_mRNA	802.278	821.765
gi|75832126|ref|NM_001025341.2|_Bos_taurus_ribosomal_protein_L31_(RPL31),_mRNA	800.142	807.091
gi|27807286|ref|NM_174715.1|_Bos_taurus_ribosomal_protein_L3_(RPL3),_mRNA	798.5	734.248
gi|77736196|ref|NM_001034625.1|_Bos_taurus_ribosomal_protein_L8_(RPL8),_mRNA	780.215	707.098
gi|84992995|ref|NM_001025321.2|_Bos_taurus_ribosomal_protein_L35a_(RPL35A),_mRNA	765.627	817.776
gi|82697364|ref|NM_001037467.1|_Bos_taurus_ribosomal_protein_S19_(RPS19),_mRNA	763.216	703.477
gi|297458825|ref|XM_001790296.2|_PREDICTED:_Bos_taurus_ribosomal_protein_S25-like,_transcript_variant_1_(LOC785691),_mRNA	749.892	752.605
gi|76253789|ref|NM_001015556.2|_Bos_taurus_ribosomal_protein_L18_(RPL18),_mRNA	744.714	726.624
gi|83523772|ref|NM_174788.3|_Bos_taurus_ribosomal_protein,_large,_P2_(RPLP2),_mRNA	744.59	749.372
gi|148747483|ref|NM_174684.2|_Bos_taurus_ATP_synthase,_H+_transporting,_mitochondrial_F1_complex,_alpha_subunit_1,_cardiac_muscle_(ATP5A1),_nuclear_gene_encoding_mitochondrial_protein,_mRNA	733.937	782.444
gi|70778959|ref|NM_001025316.1|_Bos_taurus_ribosomal_protein_S28_(RPS28),_mRNA	725.365	702.951
gi|168804007|ref|NM_001114856.1|_Bos_taurus_tubulin,_alpha_1b_(TUBA1B),_mRNA	721.293	532.486
gi|66792867|ref|NM_001024541.1|_Bos_taurus_ribosomal_protein_S15_(RPS15),_mRNA	721.163	671.472
gi|32189335|ref|NM_174660.1|_Bos_taurus_solute_carrier_family_25_(mitochondrial_carrier;_adenine_nucleotide_translocator),_member_6_(SLC25A6),_nuclear_gene_encoding_mitochondrial_protein,_mRNA	717.551	751.419
gi|114051755|ref|NM_001045975.1|_Bos_taurus_heterogeneous_nuclear_ribonucleoprotein_A2/B1_(HNRNPA2B1),_mRNA	713.724	598.034
gi|28849936|ref|NM_176852.1|_Bos_taurus_inhibin,_beta_B_(INHBB),_mRNA	695.856	775.502
gi|157074067|ref|NM_001103275.1|_Bos_taurus_acyl-CoA_thioesterase_11_(ACOT11),_mRNA	693.808	440.117
gi|262205453|ref|NM_001040517.1|_Bos_taurus_troponin_I_type_3_(cardiac)_(TNNI3),_mRNA	692.382	691.637
gi|59676555|ref|NM_174135.3|_Bos_taurus_prolyl_4-hydroxylase,_beta_polypeptide_(P4HB),_mRNA	682.102	703.833
gi|31343548|ref|NM_175796.2|_Bos_taurus_ATP_synthase,_H+_transporting,_mitochondrial_F1_complex,_beta_polypeptide_(ATP5B),_nuclear_gene_encoding_mitochondrial_protein,_mRNA	671.958	661.249
gi|75812949|ref|NM_001033624.1|_Bos_taurus_ribosomal_protein_S16_(RPS16),_mRNA	669.985	620.101
gi|31342776|ref|NM_174133.2|_Bos_taurus_polyubiquitin_(LOC281370),_mRNA	669.926	644.45
gi|27805826|ref|NM_174305.1|_Bos_taurus_cytochrome_P450,_family_19,_subfamily_A,_polypeptide_1_(CYP19A1),_mRNA	656.877	1944.89
gi|156602645|ref|NM_174076.3|_Bos_taurus_glutathione_peroxidase_1_(GPX1),_mRNA	652.163	735.267
gi|62751645|ref|NM_001015543.1|_Bos_taurus_ribosomal_protein_L13_(RPL13),_mRNA	651.073	633.137
gi|78369407|ref|NM_001035445.1|_Bos_taurus_ribosomal_protein_S4,_X-linked_(RPS4X),_mRNA	648.201	656.7
gi|157428033|ref|NM_001105455.1|_Bos_taurus_ribosomal_protein_L39_(RPL39),_mRNA	639.302	586.379
gi|75832111|ref|NM_001015512.2|_Bos_taurus_ribosomal_protein_L26_(RPL26),_mRNA	630.794	617.767
gi|27806448|ref|NM_174162.1|_Bos_taurus_dystroglycan_1_(dystrophin-associated_glycoprotein_1)_(DAG1),_mRNA	630.115	527.841
gi|77404274|ref|NM_001034051.1|_Bos_taurus_ribosomal_protein_L27_(RPL27),_mRNA	628.583	631.847
gi|167583519|ref|NM_001114512.1|_Bos_taurus_guanine_nucleotide_binding_protein_(G_protein),_gamma_10_(GNG10),_mRNA	617.735	918.26
gi|31342729|ref|NM_174152.2|_Bos_taurus_peptidylprolyl_isomerase_B_(cyclophilin_B)_(PPIB),_mRNA	606.834	624.444
gi|75832133|ref|NM_001025342.2|_Bos_taurus_ribosomal_protein_S13_(RPS13),_mRNA	602.626	641.95
gi|62751846|ref|NM_001015647.1|_Bos_taurus_ribosomal_protein_L10a_(RPL10A),_mRNA	599.159	545.206
gi|118151331|ref|NM_001078132.1|_Bos_taurus_ribosomal_protein_L37_(RPL37),_mRNA	593.599	585.56
gi|139948922|ref|NM_001083674.1|_Bos_taurus_glutamate-cysteine_ligase,_catalytic_subunit_(GCLC),_mRNA	592.804	717.177
gi|156120952|ref|NM_001102153.1|_Bos_taurus_scavenger_receptor_class_B,_member_2_(SCARB2),_mRNA	592.47	807.276
gi|330864807|ref|NM_001012670.2|_Bos_taurus_heat_shock_90kD_protein_1,_alpha_(HSP90AA1),_mRNA	591.823	482.086
gi|62751702|ref|NM_001015531.1|_Bos_taurus_ribosomal_protein_S5_(RPS5),_mRNA	568.388	525.255
gi|75832103|ref|NM_001014862.2|_Bos_taurus_ribosomal_protein_L29_(RPL29),_mRNA	560.304	526.909
gi|73853756|ref|NM_174491.3|_Bos_taurus_tyrosine_3-monooxygenase/tryptophan_5-monooxygenase_activation_protein,_epsilon_polypeptide_(YWHAE),_mRNA	559.884	604.773
gi|307691244|ref|NR_036644.1|_Bos_taurus_28S_ribosomal_RNA_(RN28S1),_ribosomal_RNA	537.606	205.324
gi|114326286|ref|NM_181021.3|_Bos_taurus_GNAS_complex_locus_(GNAS),_mRNA	531.425	548.094
gi|62460551|ref|NM_001014928.1|_Bos_taurus_ribosomal_protein_L7_(RPL7),_mRNA	530.579	511.99
gi|115496707|ref|NM_001076363.1|_Bos_taurus_ubiquitin_A-52_residue_ribosomal_protein_fusion_product_1_(UBA52),_mRNA	525.389	512.169
gi|155372028|ref|NM_001101152.1|_Bos_taurus_ribosomal_protein_S9_(RPS9),_mRNA	519.436	483.748
gi|77735584|ref|NM_001034316.1|_Bos_taurus_ribosomal_protein_L36a_(RPL36A),_mRNA	517.572	476.414
gi|115496821|ref|NM_001076372.1|_Bos_taurus_cyclin_D2_(CCND2),_mRNA	509.371	515.852
gi|194665599|ref|XM_001787489.1|_PREDICTED:_Bos_taurus_transmembrane_protein_56-like_(LOC614522),_mRNA	506.33	689.754
gi|78042477|ref|NM_001035008.1|_Bos_taurus_ribosomal_protein_L37a_(RPL37A),_mRNA	502.683	503.617
gi|153799353|ref|NM_001099859.1|_Bos_taurus_eukaryotic_translation_initiation_factor_4_gamma,_2_(EIF4G2),_mRNA	502.503	533.09
gi|78369421|ref|NM_001035503.1|_Bos_taurus_ribosomal_protein_L28_(RPL28),_mRNA	496.075	474.866
gi|297487425|ref|XM_002696176.1|_PREDICTED:_Bos_taurus_histone_H3.3B-like_(H3F3B),_mRNA	488.881	473.918
gi|297470834|ref|XM_002684753.1|_PREDICTED:_Bos_taurus_ribosomal_protein_10-like_(LOC100337136),_mRNA	484.909	470.249
gi|329744597|ref|NM_001206345.1|_Bos_taurus_protein_disulfide_isomerase_family_A,_member_6_(PDIA6),_mRNA	484.265	514.387
gi|118601795|ref|NM_001079600.1|_Bos_taurus_transmembrane_protein_120A_(TMEM120A),_mRNA	481.695	499.26
gi|75832072|ref|NM_174731.3|_Bos_taurus_Finkel-Biskis-Reilly_murine_sarcoma_virus_(FBR-MuSV)_ubiquitously_expressed_(FAU),_mRNA	477.672	471.497
gi|73853748|ref|NM_173968.3|_Bos_taurus_thioredoxin_(TXN),_mRNA	473.803	517.932
gi|164518977|ref|NM_001113321.1|_Bos_taurus_diazepam_binding_inhibitor_(GABA_receptor_modulator,_acyl-CoA_binding_protein)_(DBI),_mRNA	472.567	529.16
gi|31341504|ref|NM_174623.2|_Bos_taurus_thymosin_beta_10_(TMSB10),_mRNA	471.597	536.244
gi|75832104|ref|NM_001014916.2|_Bos_taurus_nascent_polypeptide-associated_complex_alpha_subunit_(NACA),_mRNA	470.099	453.291
gi|157785566|ref|NM_001105612.1|_Bos_taurus_calnexin_(canx),_mRNA	467.583	526.623
gi|77735940|ref|NM_001034495.1|_Bos_taurus_ribosomal_protein_L35_(RPL35),_mRNA	466.527	457.666
gi|156120478|ref|NM_001101915.1|_Bos_taurus_aldolase_A,_fructose-bisphosphate_(ALDOA),_mRNA	462.845	602.307
gi|31341344|ref|NM_181009.2|_Bos_taurus_endothelin_converting_enzyme_1_(ECE1),_mRNA	461.241	691.331
gi|61888853|ref|NM_001013587.1|_Bos_taurus_malate_dehydrogenase_2,_NAD_(mitochondrial)_(MDH2),_nuclear_gene_encoding_mitochondrial_protein,_mRNA	460.467	532.677
gi|31343564|ref|NM_175800.2|_Bos_taurus_NADH_dehydrogenase_(ubiquinone)_Fe-S_protein_4,_18kDa_(NADH-coenzyme_Q_reductase)_(NDUFS4),_nuclear_gene_encoding_mitochondrial_protein,_mRNA	458.261	566.923
gi|77736488|ref|NM_001034772.1|_Bos_taurus_high-mobility_group_nucleosome_binding_domain_1_(HMGN1),_mRNA	457.784	440.109
gi|31341650|ref|NM_181035.2|_Bos_taurus_versican_(VCAN),_mRNA	453.945	634.144
gi|134085424|ref|NM_001024469.2|_Bos_taurus_ribosomal_protein_L9_(RPL9),_mRNA	451.16	457.503
gi|88319934|ref|NM_174815.2|_Bos_taurus_Y_box_binding_protein_1_(YBX1),_mRNA	450.036	439.767
gi|118150775|ref|NM_001077831.1|_Bos_taurus_cytochrome_c_oxidase_subunit_VIa_polypeptide_1_(COX6A1),_nuclear_gene_encoding_mitochondrial_protein,_mRNA	443.1	511.252
gi|156120382|ref|NM_001101867.1|_Bos_taurus_EMI_domain_containing_1_(EMID1),_mRNA	438.829	464.956
gi|28461186|ref|NM_175780.1|_Bos_taurus_myosin,_light_chain_6,_alkali,_smooth_muscle_and_non-muscle_(MYL6),_mRNA	438.484	420.773
gi|75832066|ref|NM_174568.2|_Bos_taurus_poly(A)_binding_protein,_cytoplasmic_1_(PABPC1),_mRNA	438.455	447.181
gi|157427843|ref|NM_001105359.1|_Bos_taurus_CWC25_spliceosome-associated_protein_homolog_(S._cerevisiae)_(CWC25),_mRNA	433.807	274.724
gi|77736324|ref|NM_001034690.1|_Bos_taurus_ribosomal_protein_S23_(RPS23),_mRNA	429.462	532.253
gi|118151343|ref|NM_001078139.1|_Bos_taurus_ribosomal_protein_L36_(RPL36),_mRNA	428.609	420.135
gi|73853771|ref|NM_001013590.2|_Bos_taurus_tropomyosin_1_(alpha)_(TPM1),_mRNA	424.226	341.769
gi|27806080|ref|NM_174431.1|_Bos_taurus_peroxiredoxin_1_(PRDX1),_mRNA	419.265	484.462
gi|118151329|ref|NM_001078127.1|_Bos_taurus_tyrosine_3-monooxygenase/tryptophan_5-monooxygenase_activation_protein,_theta_polypeptide_(YWHAQ),_mRNA	419.146	319.658
gi|77735742|ref|NM_001034398.1|_Bos_taurus_solute_carrier_family_29_(nucleoside_transporters),_member_1_(SLC29A1),_nuclear_gene_encoding_mitochondrial_protein,_mRNA	417.129	458.738
gi|156602650|ref|NM_174077.3|_Bos_taurus_glutathione_peroxidase_3_(plasma)_(GPX3),_mRNA	414.04	481.158
gi|31341268|ref|NM_176613.2|_Bos_taurus_ATP_synthase,_H+_transporting,_mitochondrial_F0_complex,_subunit_C2_(subunit_9)_(ATP5G2),_nuclear_gene_encoding_mitochondrial_protein,_mRNA	410.46	409.306
gi|62460567|ref|NM_001014936.1|_Bos_taurus_eukaryotic_translation_elongation_factor_1_beta_2_(EEF1B2),_mRNA	410.435	373.73
gi|78369455|ref|NM_001035441.1|_Bos_taurus_nucleophosmin_(nucleolar_phosphoprotein_B23,_numatrin)_(NPM1),_mRNA	409.508	337.67
gi|77736366|ref|NM_001034711.1|_Bos_taurus_poly(rC)_binding_protein_2_(PCBP2),_mRNA	408.32	421.173
gi|27806560|ref|NM_174100.1|_Bos_taurus_lactate_dehydrogenase_B_(LDHB),_mRNA	405.614	394.728
gi|58652132|ref|NM_001011674.1|_Bos_taurus_tropomyosin_3_(TPM3),_mRNA	399.634	526.655
gi|114051128|ref|NM_001046020.1|_Bos_taurus_retinoic_acid_receptor_responder_(tazarotene_induced)_2_(RARRES2),_mRNA	397.168	389.752
gi|328927093|ref|NM_001046184.2|_Bos_taurus_influenza_virus_NS1A_binding_protein_(IVNS1ABP),_mRNA	396.997	402.575
gi|77736354|ref|NM_001034705.1|_Bos_taurus_RAN,_member_RAS_oncogene_family_(RAN),_mRNA	396.657	331.873
gi|77735430|ref|NM_001034240.1|_Bos_taurus_ornithine_aminotransferase_(OAT),_nuclear_gene_encoding_mitochondrial_protein,_mRNA	395.422	630.727
gi|28461240|ref|NM_175807.1|_Bos_taurus_cytochrome_c_oxidase_subunit_VIIa_polypeptide_2_(liver)_(COX7A2),_nuclear_gene_encoding_mitochondrial_protein,_mRNA	390.311	420.724
gi|83320110|ref|NM_001025329.1|_Bos_taurus_eukaryotic_translation_initiation_factor_1A,_X-linked_(EIF1AX),_mRNA	387.193	390.485
gi|77404208|ref|NM_001034044.1|_Bos_taurus_eukaryotic_translation_initiation_factor_4A2_(EIF4A2),_mRNA	386.325	440.907
gi|77736070|ref|NM_001034562.1|_Bos_taurus_heterogeneous_nuclear_ribonucleoprotein_K_(HNRNPK),_mRNA	386.22	384.453
gi|31341023|ref|NM_174809.2|_Bos_taurus_H2A_histone_family,_member_Z_(H2AFZ),_mRNA	385.084	263.589
gi|75832074|ref|NM_174804.3|_Bos_taurus_ribosomal_protein_S29_(RPS29),_mRNA	383.388	373.71
gi|83035094|ref|NM_001037616.1|_Bos_taurus_high_mobility_group_box_2_(HMGB2),_mRNA	379.787	319.303
gi|89191842|ref|NM_001015561.2|_Bos_taurus_ribosomal_protein_S26_(RPS26),_mRNA	376.346	341.487
gi|77735406|ref|NM_001034228.1|_Bos_taurus_eukaryotic_translation_initiation_factor_4A1_(EIF4A1),_mRNA	370.514	307.409
gi|31342195|ref|NM_174368.2|_Bos_taurus_integrin,_beta_1_(fibronectin_receptor,_beta_polypeptide,_antigen_CD29_includes_MDF2,_MSK12)_(ITGB1),_mRNA	361.667	371.145
gi|84370162|ref|NM_001038564.1|_Bos_taurus_SET_nuclear_oncogene_(SET),_mRNA	358.914	329.721
gi|31342251|ref|NM_174346.2|_Bos_taurus_heat_shock_10kDa_protein_1_(chaperonin_10)_(HSPE1),_nuclear_gene_encoding_mitochondrial_protein,_mRNA	357.601	343.801
gi|31341924|ref|NM_174464.2|_Bos_taurus_secreted_protein,_acidic,_cysteine-rich_(osteonectin)_(SPARC),_mRNA	354.139	272.579
gi|70778872|ref|NM_001025314.1|_Bos_taurus_basic_transcription_factor_3_(BTF3),_mRNA	353.337	352.865
gi|114053086|ref|NM_001046560.1|_Bos_taurus_glutathione_S-transferase_mu_3_(brain)_(GSTM3),_mRNA	351.067	283.878
gi|297459597|ref|XM_002700599.1|_PREDICTED:_Bos_taurus_ribosomal_protein_S29-like_(LOC100336324),_mRNA	343.209	387.576
gi|84000370|ref|NM_001038197.1|_Bos_taurus_H2A_histone_family,_member_V_(H2AFV),_mRNA	340.6	356.285
gi|297462381|ref|XR_083049.1|_PREDICTED:_Bos_taurus_carboxypeptidase_D-like_(LOC532189),_miscRNA	340.183	510.181
gi|115496060|ref|NM_001076540.1|_Bos_taurus_transportin_1_(TNPO1),_mRNA	339.768	415.494
gi|115497741|ref|NM_001075228.1|_Bos_taurus_transmembrane_protein_C10orf57_homolog_(C28H10orf57),_mRNA	339.394	444.959
gi|115497875|ref|NM_001076472.1|_Bos_taurus_ubiquitin-conjugating_enzyme_E2S_(UBE2S),_mRNA	332.189	320.015
gi|297465835|ref|XM_002704067.1|_PREDICTED:_Bos_taurus_NADH_dehydrogenase_subunit_1-like_(LOC100335478),_mRNA	331.237	262.646
gi|77736154|ref|NM_001034604.1|_Bos_taurus_ribophorin_II_(RPN2),_mRNA	328.946	322.512
gi|297488156|ref|XR_084007.1|_PREDICTED:_Bos_taurus_ribosomal_protein_L23a-like_(LOC100299201),_miscRNA	327.624	178.799
gi|118150851|ref|NM_001077866.1|_Bos_taurus_ribosomal_protein_L15_(RPL15),_mRNA	325.184	319.67
gi|115497259|ref|NM_001075270.1|_Bos_taurus_neuromedin_B_(NMB),_mRNA	324.306	375.525
gi|187829866|ref|NM_001127243.1|_Bos_taurus_ornithine_decarboxylase_antizyme_1_(OAZ1),_mRNA	323.865	343.096
gi|297473698|ref|XM_002686743.1|_PREDICTED:_Bos_taurus_NADH_dehydrogenase_subunit_1-like_(LOC100335478),_mRNA	322.564	265.644
gi|114053302|ref|NM_001046554.1|_Bos_taurus_non-POU_domain_containing,_octamer-binding_(NONO),_mRNA	319.934	311.585
gi|297471587|ref|XM_002685299.1|_PREDICTED:_Bos_taurus_mCG1035404-like_(HNRNPA3),_mRNA	319.19	283.248
gi|297490865|ref|XM_002698490.1|_PREDICTED:_Bos_taurus_acyl-CoA_desaturase-like_(LOC100337286),_mRNA	318.209	336.378
gi|62751592|ref|NM_001015592.1|_Bos_taurus_profilin_1_(PFN1),_mRNA	318.161	297.827
gi|136256445|ref|NM_001014389.2|_Bos_taurus_H3_histone,_family_3A_(H3F3A),_mRNA	318.054	352.261
gi|31341444|ref|NM_174649.2|_Bos_taurus_protein_kinase,_cAMP-dependent,_regulatory,_type_II,_beta_(PRKAR2B),_mRNA	317.782	348.653
gi|149642566|ref|NM_001098863.1|_Bos_taurus_sterol-C4-methyl_oxidase-like_(SC4MOL),_mRNA	312.934	404.756
gi|84000332|ref|NM_001038179.1|_Bos_taurus_calponin_3,_acidic_(CNN3),_mRNA	311.961	235.587
gi|311307316|ref|NM_001024550.4|_Bos_taurus_ATP_synthase,_H+_transporting,_mitochondrial_F0_complex,_subunit_G_(ATP5L),_nuclear_gene_encoding_mitochondrial_protein,_mRNA	309.276	355.934
gi|94966953|ref|NM_001040581.1|_Bos_taurus_ribosomal_protein_S21_(RPS21),_mRNA	307.863	276.196
gi|62751776|ref|NM_001015655.1|_Bos_taurus_cofilin_1_(non-muscle)_(CFL1),_mRNA	306.94	291.051
gi|114326225|ref|NM_001045879.1|_Bos_taurus_protein_disulfide_isomerase_family_A,_member_4_(PDIA4),_mRNA	306.81	247.059
gi|262205500|ref|NM_001166611.1|_Bos_taurus_ovary-specific_acidic_protein_(C17H4orf49),_mRNA	306.519	333.01
gi|75832099|ref|NM_001013589.2|_Bos_taurus_triosephosphate_isomerase_1_(TPI1),_mRNA	305.344	391.453
gi|78369283|ref|NM_001035344.1|_Bos_taurus_Mof4_family_associated_protein_1_(MRFAP1),_mRNA	301.983	304.086
gi|155372142|ref|NM_001101211.1|_Bos_taurus_mesencephalic_astrocyte-derived_neurotrophic_factor_(MANF),_mRNA	296.568	276.666
gi|77735550|ref|NM_001034299.1|_Bos_taurus_phosphoglycerate_kinase_1_(PGK1),_mRNA	296.43	392.579
gi|78045554|ref|NM_001035074.1|_Bos_taurus_acidic_(leucine-rich)_nuclear_phosphoprotein_32_family,_member_B_(ANP32B),_mRNA	296.396	283.644
gi|194676701|ref|XM_001254887.2|_PREDICTED:_Bos_taurus_MFGE8_protein-like_(LOC787514),_mRNA	295.474	268.759
gi|78042519|ref|NM_001035028.1|_Bos_taurus_eukaryotic_translation_initiation_factor_4B_(EIF4B),_mRNA	295.195	317.068
gi|148230363|ref|NM_001098064.1|_Bos_taurus_heterogeneous_nuclear_ribonucleoprotein_D_(AU-rich_element_RNA_binding_protein_1,_37kDa)_(HNRNPD),_mRNA	294.275	249.555
gi|164518985|ref|NM_001113309.1|_Bos_taurus_ribosomal_protein_L38_(RPL38),_mRNA	290.294	282.416
gi|77736152|ref|NM_001034603.1|_Bos_taurus_eukaryotic_translation_initiation_factor_3,_subunit_E_(EIF3E),_mRNA	288.438	306.284
gi|118151431|ref|NM_001078157.1|_Bos_taurus_ADP-ribosylation_factor-like_6_interacting_protein_1_(ARL6IP1),_mRNA	288.388	292.518
gi|331284194|ref|NM_001206660.1|_Bos_taurus_nucleolin_(NCL),_mRNA	287.264	229.204
gi|115497487|ref|NM_001076141.1|_Bos_taurus_catenin_(cadherin-associated_protein),_beta_1,_88kDa_(CTNNB1),_mRNA	285.191	279.285
gi|157074069|ref|NM_001103276.1|_Bos_taurus_24-dehydrocholesterol_reductase_(DHCR24),_mRNA	284.655	247.189
gi|77735540|ref|NM_001034294.1|_Bos_taurus_valosin_containing_protein_(VCP),_mRNA	283.619	269.733
gi|189491886|ref|NM_001128197.1|_Bos_taurus_profilin_2_(PFN2),_mRNA	282.338	313.808
gi|77404291|ref|NM_001034046.1|_Bos_taurus_cytochrome_c_oxidase_subunit_Vb_(COX5B),_nuclear_gene_encoding_mitochondrial_protein,_mRNA	281.738	324.978
gi|156121244|ref|NM_001102300.1|_Bos_taurus_insulin-like_growth_factor_binding_protein_7_(IGFBP7),_mRNA	281.463	371.539
gi|77736344|ref|NM_001034700.1|_Bos_taurus_serine/arginine-rich_splicing_factor_3_(SRSF3),_mRNA	281.36	240.576
gi|115496126|ref|NM_001075371.1|_Bos_taurus_basigin_(BSG),_mRNA	275.676	280.455
gi|115495144|ref|NM_001075974.1|_Bos_taurus_ADP-ribosylation_factor_GTPase_activating_protein_3_(ARFGAP3),_mRNA	273.919	418.22
gi|31340829|ref|NM_174743.2|_Bos_taurus_spondin_1,_extracellular_matrix_protein_(SPON1),_mRNA	273.254	272.483
gi|73853764|ref|NM_175820.3|_Bos_taurus_NADH_dehydrogenase_(ubiquinone)_1_alpha_subcomplex,_4,_9kDa_(NDUFA4),_nuclear_gene_encoding_mitochondrial_protein,_mRNA	272.134	278.193
gi|297461850|ref|XM_001252596.2|_PREDICTED:_Bos_taurus_tropomyosin_4_(LOC784223),_mRNA	271.831	355.962
gi|156120728|ref|NM_001102041.1|_Bos_taurus_Uncharacterized_protein_C13orf18_homolog_(C12H13orf18),_mRNA	269.266	173.548
gi|75832079|ref|NM_175831.3|_Bos_taurus_cytochrome_c_oxidase_subunit_VIIc_(COX7C),_nuclear_gene_encoding_mitochondrial_protein,_mRNA	269.176	250.367
gi|77736270|ref|NM_001034663.1|_Bos_taurus_tubulin,_beta_2C_(TUBB2C),_mRNA	267.675	203.819
gi|31342700|ref|NM_174161.2|_Bos_taurus_prosaposin_(PSAP),_mRNA	266.214	260.862
gi|114051078|ref|NM_001046218.1|_Bos_taurus_SMAD_family_member_2_(SMAD2),_mRNA	263.8	303.147
gi|114051486|ref|NM_001046061.1|_Bos_taurus_cytochrome_c,_somatic_(CYCS),_nuclear_gene_encoding_mitochondrial_protein,_mRNA	263.381	363.145
gi|164519013|ref|NM_001113317.1|_Bos_taurus_split_hand/foot_malformation_(ectrodactyly)_type_1_(SHFM1),_mRNA	262.411	281.66
gi|41386728|ref|NM_176612.1|_Bos_taurus_high_mobility_group_box_1_(HMGB1),_mRNA	261.928	210.683
gi|297461147|ref|XM_001252665.3|_PREDICTED:_Bos_taurus_high-mobility_group_box_1,_transcript_variant_1_(HMGB1L1),_mRNA	261.624	202.466
gi|45439307|ref|NM_205803.1|_Bos_taurus_CD63_molecule_(CD63),_mRNA	261.553	320.209
gi|77736328|ref|NM_001034692.1|_Bos_taurus_ATP_synthase,_H+_transporting,_mitochondrial_Fo_complex,_subunit_C3_(subunit_9)_(ATP5G3),_nuclear_gene_encoding_mitochondrial_protein,_mRNA	261.467	257.508
gi|255031443|ref|NM_001163803.1|_Bos_taurus_coiled-coil_domain_containing_72_(CCDC72),_mRNA	259.867	260.848
gi|90265820|ref|NM_001039953.1|_Bos_taurus_prothymosin,_alpha_(gene_sequence_28)_(PTMA),_mRNA	259.413	181.681
gi|75812939|ref|NM_001033623.1|_Bos_taurus_phosphatidylethanolamine_binding_protein_(PEBP1),_mRNA	258.295	256.369
gi|31340884|ref|NM_174763.2|_Bos_taurus_peroxiredoxin_2_(PRDX2),_nuclear_gene_encoding_mitochondrial_protein,_mRNA	257.615	294.315
gi|77735808|ref|NM_001034427.1|_Bos_taurus_replication_protein_A3,_14kDa_(RPA3),_mRNA	257.215	253.126
gi|28461188|ref|NM_175782.1|_Bos_taurus_lectin,_galactoside-binding,_soluble,_1_(LGALS1),_mRNA	256.443	335.792
gi|84000130|ref|NM_001038078.1|_Bos_taurus_UDP-Gal:betaGlcNAc_beta_1,4-_galactosyltransferase,_polypeptide_4_(B4GALT4),_mRNA	254.693	264.43
gi|78369381|ref|NM_001035448.1|_Bos_taurus_mortality_factor_4_like_1_(MORF4L1),_mRNA	254.552	256.883
gi|31341917|ref|NM_174465.2|_Bos_taurus_SEC11_homolog_A_(S._cerevisiae)_(SEC11A),_mRNA	254.486	271.067
gi|114052135|ref|NM_001046372.1|_Bos_taurus_FK506_binding_protein_9,_63_kDa_(FKBP9),_mRNA	254.475	275.063
gi|87196506|ref|NM_001007806.2|_Bos_taurus_prostaglandin_E_synthase_3_(cytosolic)_(PTGES3),_mRNA	252.902	243.095
gi|77735624|ref|NM_001034336.1|_Bos_taurus_enhancer_of_rudimentary_homolog_(Drosophila)_(ERH),_mRNA	251.401	260.374
gi|115496891|ref|NM_001076376.1|_Bos_taurus_non-metastatic_cells_2,_protein_(NM23B)_expressed_in_(NME2),_mRNA	250.724	232.997
gi|129277519|ref|NM_001082605.1|_Bos_taurus_ribophorin_I_(RPN1),_mRNA	247.948	231.47
gi|31341417|ref|NM_174657.2|_Bos_taurus_solute_carrier_family_25_(mitochondrial_carrier;_phosphate_carrier),_member_3_(SLC25A3),_nuclear_gene_encoding_mitochondrial_protein,_mRNA	247.575	227.904
gi|27806306|ref|NM_174244.1|_Bos_taurus_ATP_synthase,_H+_transporting,_mitochondrial_F1_complex,_O_subunit_(ATP5O),_nuclear_gene_encoding_mitochondrial_protein,_mRNA	247.561	236.345
gi|297480002|ref|XM_002691114.1|_PREDICTED:_Bos_taurus_calmodulin_2-like,_transcript_variant_1_(CALM1),_mRNA	247.486	280.924
gi|148540315|ref|NM_001098467.1|_Bos_taurus_keratin-like_(LOC615589),_mRNA	245.326	157.072
gi|262073061|ref|NM_001166505.1|_Bos_taurus_tubulin,_alpha_1a_(TUBA1A),_mRNA	245.205	200.108
gi|125991755|ref|NM_001076920.2|_Bos_taurus_heterogeneous_nuclear_ribonucleoprotein_U_(scaffold_attachment_factor_A)_(HNRNPU),_mRNA	242.288	225.305
gi|62177147|ref|NM_174486.3|_Bos_taurus_voltage-dependent_anion_channel_2_(VDAC2),_nuclear_gene_encoding_mitochondrial_protein,_mRNA	240.617	266.533
gi|78045512|ref|NM_001035093.1|_Bos_taurus_integral_membrane_protein_2B_(ITM2B),_mRNA	240.457	266.692
gi|155371876|ref|NM_001101073.1|_Bos_taurus_dolichyl-diphosphooligosaccharide--protein_glycosyltransferase_(DDOST),_mRNA	239.927	237.845
gi|84370034|ref|NM_001038503.1|_Bos_taurus_signal_sequence_receptor,_delta_(translocon-associated_protein_delta)_(SSR4),_mRNA	238.824	188.783
gi|73853753|ref|NM_174485.3|_Bos_taurus_voltage-dependent_anion_channel_1_(VDAC1),_nuclear_gene_encoding_mitochondrial_protein,_mRNA	238.213	268.236
gi|156120890|ref|NM_001102122.1|_Bos_taurus_signal_sequence_receptor,_alpha_(SSR1),_mRNA	238.188	271.966
gi|73853759|ref|NM_174717.2|_Bos_taurus_ATP_synthase,_H+_transporting,_mitochondrial_Fo_complex,_subunit_F6_(ATP5J),_nuclear_gene_encoding_mitochondrial_protein,_mRNA	235.704	266.153
gi|157279904|ref|NM_001104998.1|_Bos_taurus_protein_tyrosine_phosphatase_type_IVA,_member_2_(PTP4A2),_mRNA	235.099	314.583
gi|75832084|ref|NM_176675.3|_Bos_taurus_cytochrome_c_oxidase_subunit_VIb_polypeptide_1_(COX6B1),_nuclear_gene_encoding_mitochondrial_protein,_mRNA	234.128	241.786
gi|156523141|ref|NM_001102515.1|_Bos_taurus_nuclear_factor_(erythroid-derived_2)-like_1_(NFE2L1),_mRNA	234.094	277.365
gi|62751649|ref|NM_001015565.1|_Bos_taurus_poly(rC)_binding_protein_1_(PCBP1),_mRNA	234.084	236.033
gi|297480282|ref|XM_002691313.1|_PREDICTED:_Bos_taurus_calmodulin_2-like_(LOC100297344),_mRNA	232.418	231.078
gi|31343512|ref|NM_177497.2|_Bos_taurus_farnesyl_diphosphate_synthase_(FDPS),_mRNA	230.05	181.286
gi|198282004|ref|NM_001101993.1|_Bos_taurus_DEAD_(Asp-Glu-Ala-Asp)_box_polypeptide_17_(DDX17),_mRNA	229.677	207.045
gi|94966965|ref|NM_001040586.1|_Bos_taurus_Sec61_gamma_subunit_(SEC61G),_mRNA	228.619	238.827
gi|77736202|ref|NM_001034628.1|_Bos_taurus_malate_dehydrogenase_1,_NAD_(soluble)_(MDH1),_mRNA	228.601	226.799
gi|77736274|ref|NM_001034665.1|_Bos_taurus_calumenin_(CALU),_mRNA	227.866	262.83
gi|62460461|ref|NM_001014884.1|_Bos_taurus_eukaryotic_translation_initiation_factor_1_(EIF1),_mRNA	226.393	214.062
gi|114052594|ref|NM_001046316.1|_Bos_taurus_lectin,_galactoside-binding,_soluble,_3_binding_protein_(LGALS3BP),_mRNA	226.389	297.349
gi|77736599|ref|NM_001034812.1|_Bos_taurus_transmembrane_emp24_protein_transport_domain_containing_9_(TMED9),_mRNA	225.419	240.494
gi|164448697|ref|NM_001017934.2|_Bos_taurus_chaperonin_containing_TCP1,_subunit_3_(gamma)_(CCT3),_mRNA	224.998	203.345
gi|297466917|ref|XM_002704713.1|_PREDICTED:_Bos_taurus_tyrosine-protein_kinase_JAK3-like_(LOC538276),_mRNA	224.654	311.134
gi|115496078|ref|NM_001075752.1|_Bos_taurus_eukaryotic_translation_initiation_factor_4H_(EIF4H),_mRNA	222.425	199.26
gi|297490571|ref|XM_002698213.1|_PREDICTED:_Bos_taurus_zinc_finger_protein_197-like_(ZKSCAN1),_mRNA	222.344	286.189
gi|157074081|ref|NM_001103282.1|_Bos_taurus_hect_(homologous_to_the_E6-AP_(UBE3A)_carboxyl_terminus)_domain_and_RCC1_(CHC1)-like_domain_(RLD)_1_(HERC1),_mRNA	222.293	138.458
gi|77735486|ref|NM_001034266.1|_Bos_taurus_proteasome_(prosome,_macropain)_subunit,_beta_type,_4_(PSMB4),_mRNA	222.112	226.153
gi|31342847|ref|NM_174099.2|_Bos_taurus_lactate_dehydrogenase_A_(LDHA),_mRNA	221.848	366.734
gi|329755293|ref|NM_001206386.1|_Bos_taurus_huntingtin_interacting_protein_K_(C21H15orf63),_mRNA	221.523	250.113
gi|297472037|ref|XM_002685586.1|_PREDICTED:_Bos_taurus_obscurin-like_1_(OBSL1),_mRNA	221.328	338.396
gi|73853766|ref|NM_176645.3|_Bos_taurus_ras_homolog_gene_family,_member_A_(RHOA),_mRNA	220.674	241.901
gi|75832082|ref|NM_176653.3|_Bos_taurus_ADP-ribosylation_factor_1_(ARF1),_mRNA	220.243	244.245
gi|156602651|ref|NM_174770.3|_Bos_taurus_glutathione_peroxidase_4_(phospholipid_hydroperoxidase)_(GPX4),_mRNA	218.869	199.375
gi|195539540|ref|NM_001130758.1|_Bos_taurus_ATX1_antioxidant_protein_1_homolog_(yeast)_(ATOX1),_mRNA	218.676	202.076
gi|84370046|ref|NM_001038508.1|_Bos_taurus_chromosome_9_open_reading_frame_59_(C9ORF59),_mRNA	217.125	238.655
gi|75832044|ref|NM_001033629.1|_Bos_taurus_DEAD_(Asp-Glu-Ala-Asp)_box_polypeptide_39B_(DDX39B),_mRNA	214.713	190.875
gi|84370110|ref|NM_001038539.1|_Bos_taurus_proteasome_(prosome,_macropain)_subunit,_beta_type,_1_(PSMB1),_mRNA	214.171	236.17
gi|27806886|ref|NM_173912.1|_Bos_taurus_fused_in_sarcoma_(FUS),_mRNA	213.125	188.886
gi|148227485|ref|NM_001098025.1|_Bos_taurus_cold_shock_domain_containing_E1,_RNA-binding_(CSDE1),_mRNA	213.069	215.135
gi|149643048|ref|NM_001099084.1|_Bos_taurus_mortality_factor_4_like_2_(MORF4L2),_mRNA	212.615	213.244
gi|82697328|ref|NM_001037449.1|_Bos_taurus_ubiquitin-conjugating_enzyme_E2C_(UBE2C),_mRNA	211.62	158.375
gi|115497077|ref|NM_001076394.1|_Bos_taurus_serine/arginine-rich_splicing_factor_1_(SRSF1),_mRNA	209.588	185.833
gi|82524403|ref|NM_001003658.2|_Bos_taurus_eukaryotic_translation_initiation_factor_5A_(EIF5A),_mRNA	208.6	192.339
gi|297475730|ref|XM_002688170.1|_PREDICTED:_Bos_taurus_G_protein-coupled_receptor_125-like_(GPR125),_mRNA	207.462	203.636
gi|41386726|ref|NM_176662.1|_Bos_taurus_protein_kinase_C_substrate_80K-H_(PRKCSH),_mRNA	207.389	203.537
gi|77404431|ref|NM_001034048.1|_Bos_taurus_GABA(A)_receptor-associated_protein_(GABARAP),_mRNA	206.722	246.599
gi|332205881|ref|NM_001206816.1|_Bos_taurus_nuclear_receptor_subfamily_5,_group_A,_member_2_(NR5A2),_mRNA	205.664	255.865
gi|62751818|ref|NM_001015533.1|_Bos_taurus_signal_sequence_receptor,_beta_(translocon-associated_protein_beta)_(SSR2),_mRNA	204.516	226.211
gi|331028778|ref|NM_001206620.1|_Bos_taurus_eukaryotic_translation_elongation_factor_1_delta_(guanine_nucleotide_exchange_protein)_(EEF1D),_mRNA	204.018	192.347
gi|115432044|ref|NM_173888.3|_Bos_taurus_adrenomedullin_(ADM),_mRNA	203.61	61.0032
gi|114051791|ref|NM_001045971.1|_Bos_taurus_serine_peptidase_inhibitor,_Kunitz_type,_2_(SPINT2),_mRNA	203.504	180.995
gi|297461696|ref|XM_001254326.3|_PREDICTED:_Bos_taurus_tumor_protein,_translationally-controlled_1_(TPT1),_mRNA	203.405	162.44
gi|84000142|ref|NM_001038086.1|_Bos_taurus_t-complex_1_(TCP1),_mRNA	202.516	188.32
gi|297475460|ref|XR_084694.1|_PREDICTED:_Bos_taurus_alpha_1,4-galactosyltransferase-like_(LOC618369),_miscRNA	202.206	231.841
gi|297464121|ref|XM_613602.5|_PREDICTED:_Bos_taurus_hypothetical_LOC534002_(LOC534002),_mRNA	201.512	166.429
gi|218931176|ref|NR_024613.1|_Bos_taurus_ribosomal_protein_S27_(RPS27),_transcript_variant_2,_non-coding_RNA	201.41	186.453
gi|78369425|ref|NM_001035281.1|_Bos_taurus_prostaglandin_reductase_1_(PTGR1),_mRNA	200.066	301.658
gi|84490368|ref|NM_001038501.1|_Bos_taurus_ATP_synthase,_H+_transporting,_mitochondrial_Fo_complex,_subunit_B1_(ATP5F1),_nuclear_gene_encoding_mitochondrial_protein,_mRNA	199.921	232.742
gi|330864780|ref|NM_001206578.1|_Bos_taurus_3-hydroxy-3-methylglutaryl-Coenzyme_A_synthase_1_(soluble)_(HMGCS1),_mRNA	199.397	230.832
gi|114051897|ref|NM_001046117.1|_Bos_taurus_eukaryotic_translation_initiation_factor_2,_subunit_3_gamma,_52kDa_(EIF2S3),_mRNA	199.283	200.96
gi|77735744|ref|NM_001034395.1|_Bos_taurus_heterogeneous_nuclear_ribonucleoprotein_C_(C1/C2)_(HNRNPC),_mRNA	198.467	201.726
gi|297475637|ref|XM_002688083.1|_PREDICTED:_Bos_taurus_ribosomal_protein_L34_(RPL34),_mRNA	198.085	205.517
gi|225543700|ref|NM_001145992.1|_Bos_taurus_carbohydrate_(N-acetylgalactosamine_4-0)_sulfotransferase_8_(CHST8),_mRNA	197.757	212.137
gi|77736466|ref|NM_001034761.1|_Bos_taurus_defender_against_cell_death_1_(DAD1),_mRNA	197.713	208.551
gi|156120574|ref|NM_001101963.1|_Bos_taurus_COP9_constitutive_photomorphogenic_homolog_subunit_6_(Arabidopsis)_(COPS6),_mRNA	197.499	200.363
gi|229577018|ref|NM_001159818.1|_Bos_taurus_transmembrane_emp24_domain_trafficking_protein_2_(TMED2),_mRNA	197.367	210.873
gi|297484145|ref|XM_002694113.1|_PREDICTED:_Bos_taurus_similar_to_60S_ribosomal_protein_L22_(Heparin_binding_protein_HBp15)_(LOC616065),_mRNA	197.306	202.433
gi|219522069|ref|NM_001143741.1|_Bos_taurus_ATP_synthase,_H+_transporting,_mitochondrial_F1_complex,_epsilon_subunit_(ATP5E),_nuclear_gene_encoding_mitochondrial_protein,_mRNA	197.258	204.054
gi|84000360|ref|NM_001038194.1|_Bos_taurus_chaperonin_containing_TCP1,_subunit_4_(delta)_(CCT4),_mRNA	196.362	185.044
gi|116004136|ref|NM_001076957.1|_Bos_taurus_proline-rich_nuclear_receptor_coactivator_2_(PNRC2),_mRNA	196.042	187.794
gi|285012961|ref|NM_001172039.1|_Bos_taurus_RNA_binding_motif_protein,_X-linked_(RBMX),_mRNA	195.59	169.829
gi|77735852|ref|NM_001034449.1|_Bos_taurus_karyopherin_alpha_2_(RAG_cohort_1,_importin_alpha_1)_(KPNA2),_mRNA	194.682	137.239
gi|329664361|ref|NM_001206221.1|_Bos_taurus_ribosomal_protein_L34_(RPL34),_mRNA	194.013	203.336
gi|116003818|ref|NM_001076798.1|_Bos_taurus_ATPase,_Na+/K+_transporting,_alpha_1_polypeptide_(ATP1A1),_mRNA	193.278	160.574
gi|297474973|ref|XM_002687643.1|_PREDICTED:_Bos_taurus_carbohydrate_(chondroitin_4)_sulfotransferase_11_(CHST11),_mRNA	192.868	161.242
gi|31341430|ref|NM_174654.2|_Bos_taurus_solute_carrier_organic_anion_transporter_family,_member_1A2_(SLCO1A2),_mRNA	192.468	119.338
gi|328927041|ref|NM_001205323.1|_Bos_taurus_transmembrane_9_superfamily_member_2_(TM9SF2),_mRNA	192.089	226.381
gi|116003826|ref|NM_001076799.1|_Bos_taurus_nitric_oxide_synthase_2,_inducible_(NOS2),_mRNA	191.292	169.007
gi|76253899|ref|NM_001033762.1|_Bos_taurus_GDP_dissociation_inhibitor_2_(GDI2),_mRNA	191.174	192.467
gi|114051695|ref|NM_001045980.1|_Bos_taurus_STT3,_subunit_of_the_oligosaccharyltransferase_complex,_homolog_A_(S._cerevisiae)_(STT3A),_mRNA	191.11	211.502
gi|115498009|ref|NM_001076470.1|_Bos_taurus_transmembrane_protein_20_(TMEM20),_mRNA	191.101	286.483
gi|164519015|ref|NM_001113318.1|_Bos_taurus_up-regulated_during_skeletal_muscle_growth_5_homolog_(mouse)_(USMG5),_mRNA	190.942	225.334
gi|78369459|ref|NM_001035280.1|_Bos_taurus_chromosome_14_open_reading_frame_166_ortholog_(C10H14orf166),_mRNA	190.075	201.759
gi|77735398|ref|NM_001034224.1|_Bos_taurus_CCHC-type_zinc_finger,_nucleic_acid_binding_protein_(CNBP),_mRNA	189.601	192.157
gi|77735902|ref|NM_001034476.1|_Bos_taurus_small_nuclear_ribonucleoprotein_D2_polypeptide_16.5kDa_(SNRPD2),_mRNA	188.419	174.85
gi|77736006|ref|NM_001034530.1|_Bos_taurus_ADP-ribosylation_factor_4_(ARF4),_mRNA	187.602	218.45
gi|77735994|ref|NM_001034524.1|_Bos_taurus_heat_shock_70kDa_protein_9_(mortalin)_(HSPA9),_nuclear_gene_encoding_mitochondrial_protein,_mRNA	187.297	172.684
gi|164448696|ref|NM_182988.3|_Bos_taurus_barrier_to_autointegration_factor_1_(BANF1),_mRNA	187.235	175.884
gi|118150863|ref|NM_001077873.1|_Bos_taurus_deoxyuridine_triphosphatase_(DUT),_nuclear_gene_encoding_mitochondrial_protein,_mRNA	187.036	159.016
gi|139948569|ref|NM_001083724.1|_Bos_taurus_poly(A)_binding_protein,_cytoplasmic_4_(inducible_form)_(PABPC4),_mRNA	186.845	198.55
gi|31341527|ref|NM_174615.2|_Bos_taurus_superoxide_dismutase_1,_soluble_(SOD1),_mRNA	186.829	186.923
gi|106880506|ref|NM_174482.2|_Bos_taurus_uroplakin_1B_(UPK1B),_mRNA	186.106	132.615
gi|62751408|ref|NM_001015639.1|_Bos_taurus_proteasome_(prosome,_macropain)_26S_subunit,_ATPase,_2_(PSMC2),_mRNA	184.84	183.465
gi|115495410|ref|NM_001075136.1|_Bos_taurus_ATP_synthase,_H+_transporting,_mitochondrial_F1_complex,_gamma_polypeptide_1_(ATP5C1),_nuclear_gene_encoding_mitochondrial_protein,_mRNA	184.212	205.936
gi|297470936|ref|XM_002684814.1|_PREDICTED:_Bos_taurus_neurogenic_locus_notch_homolog_protein_2-like_(HEG1),_mRNA	183.898	200.764
gi|218749852|ref|NM_001011681.3|_Bos_taurus_growth_factor_receptor-bound_protein_14_(GRB14),_mRNA	183.568	226.055
gi|60302886|ref|NM_001012519.1|_Bos_taurus_aldo-keto_reductase_family_1,_member_B1_(aldose_reductase)_(AKR1B1),_mRNA	182.739	108.972
gi|86477159|ref|NM_175816.2|_Bos_taurus_ATPase_inhibitory_factor_1_(ATPIF1),_nuclear_gene_encoding_mitochondrial_protein,_mRNA	181.799	186.122
gi|297463074|ref|XM_589074.5|_PREDICTED:_Bos_taurus_neurogenic_locus_notch_homolog_protein_2-like_(HEG1),_mRNA	181.215	201.119
gi|75812921|ref|NM_001033609.1|_Bos_taurus_chaperonin_containing_TCP1,_subunit_8_(theta)_(CCT8),_mRNA	181.147	165.414
gi|62751848|ref|NM_001015572.1|_Bos_taurus_Parkinson_disease_(autosomal_recessive,_early_onset)_7_(PARK7),_mRNA	180.78	187.555
gi|157428079|ref|NM_001105478.1|_Bos_taurus_secreted_seminal-vesicle_Ly-6_protein_1_(SSLP1),_mRNA	180.703	119.061
gi|297488453|ref|XM_002696868.1|_PREDICTED:_Bos_taurus_60_kDa_heat_shock_protein,_mitochondrial-like_(LOC100299770),_mRNA	180.367	144.083
gi|94966961|ref|NM_001040584.1|_Bos_taurus_mitochondrial_ribosomal_protein_S6_(MRPS6),_nuclear_gene_encoding_mitochondrial_protein,_mRNA	179.98	237.15
gi|148225063|ref|NM_001097561.1|_Bos_taurus_guanine_nucleotide_binding_protein_(G_protein),_beta_polypeptide_2_(GNB2),_mRNA	179.725	203.623
gi|122692300|ref|NM_001080225.1|_Bos_taurus_low_density_lipoprotein_receptor-related_protein_associated_protein_1_(LRPAP1),_mRNA	179.15	214.521
gi|31340902|ref|NM_174769.2|_Bos_taurus_SMT3_suppressor_of_mif_two_3_homolog_2_(S._cerevisiae)_(SUMO2),_mRNA	178.468	182.104
gi|77735424|ref|NM_001034233.1|_Bos_taurus_proteasome_(prosome,_macropain)_subunit,_alpha_type,_7_(PSMA7),_mRNA	178.023	179.501
gi|164518979|ref|NM_001113320.1|_Bos_taurus_immediate_early_response_3_interacting_protein_1_(IER3IP1),_mRNA	177.539	184.267
gi|164519017|ref|NM_001113319.1|_Bos_taurus_CDC28_protein_kinase_regulatory_subunit_2_(CKS2),_mRNA	177.404	135.791
gi|62752020|ref|NM_001015628.1|_Bos_taurus_eukaryotic_translation_initiation_factor_3,_subunit_I_(EIF3I),_mRNA	176.63	172.986
gi|116003940|ref|NM_001076856.1|_Bos_taurus_transmembrane_protein_66_(TMEM66),_mRNA	176.541	186.146
gi|83035084|ref|NM_001037611.1|_Bos_taurus_GTPase_activating_protein_(SH3_domain)_binding_protein_1_(G3BP1),_mRNA	176.276	140.645
gi|77735636|ref|NM_001034342.1|_Bos_taurus_activating_transcription_factor_4_(tax-responsive_enhancer_element_B67)_(ATF4),_mRNA	175.974	140.453
gi|31341290|ref|NM_176639.2|_Bos_taurus_ATP_synthase,_H+_transporting,_mitochondrial_Fo_complex,_subunit_E_(ATP5I),_nuclear_gene_encoding_mitochondrial_protein,_mRNA	175.743	183.704
gi|329664499|ref|NM_001205727.1|_Bos_taurus_pyruvate_kinase,_muscle_(PKM2),_mRNA	175.411	195.626
gi|77735582|ref|NM_001034315.1|_Bos_taurus_adenosylhomocysteinase_(AHCY),_mRNA	175.198	150.373
gi|45430020|ref|NM_205799.1|_Bos_taurus_lysosomal_protein_transmembrane_4_alpha_(LAPTM4A),_mRNA	174.961	202.439
gi|77736494|ref|NM_001034776.1|_Bos_taurus_transformer_2_beta_homolog_(Drosophila)_(TRA2B),_mRNA	174.858	158.375
gi|114051424|ref|NM_001046171.1|_Bos_taurus_chaperonin_containing_TCP1,_subunit_7_(eta)_(CCT7),_mRNA	174.798	150.069
gi|114051422|ref|NM_001046172.1|_Bos_taurus_ubiquitin_carboxyl-terminal_esterase_L1_(ubiquitin_thiolesterase)_(UCHL1),_mRNA	174.568	160.829
gi|77736508|ref|NM_001034781.1|_Bos_taurus_S-phase_kinase-associated_protein_1_(SKP1),_mRNA	174.466	203.862
gi|77736174|ref|NM_001034614.1|_Bos_taurus_BCL2/adenovirus_E1B_19kDa_interacting_protein_3-like_(BNIP3L),_mRNA	174.039	221.538
gi|297479023|ref|XM_002690489.1|_PREDICTED:_Bos_taurus_pyruvate_kinase,_muscle_(PKM2),_mRNA	174.023	197.169
gi|31341992|ref|NM_174442.2|_Bos_taurus_polypyrimidine_tract_binding_protein_1_(PTBP1),_mRNA	173.318	154.807
gi|78369309|ref|NM_001035492.1|_Bos_taurus_stress-induced-phosphoprotein_1_(STIP1),_mRNA	173.076	149.83
gi|297476204|ref|XM_002688484.1|_PREDICTED:_Bos_taurus_heterogeneous_nuclear_ribonucleoprotein_H1_(H)_(HNRNPH1),_mRNA	172.882	145.239
gi|297467881|ref|XM_002705367.1|_PREDICTED:_Bos_taurus_hypothetical_protein_LOC100336073_(LOC100336073),_partial_mRNA	172.827	128.504
gi|75832064|ref|NM_174472.3|_Bos_taurus_TIMP_metallopeptidase_inhibitor_2_(TIMP2),_mRNA	172.211	210.488
gi|115495504|ref|NM_001075135.1|_Bos_taurus_ubiquitin-conjugating_enzyme_E2D_3_(UBC4/5_homolog,_yeast)_(UBE2D3),_mRNA	171.66	185.751
gi|77735508|ref|NM_001034277.1|_Bos_taurus_serine/arginine-rich_splicing_factor_7_(SRSF7),_mRNA	171.516	142.232
gi|94966816|ref|NM_001040504.1|_Bos_taurus_Sec61_alpha_1_subunit_(S._cerevisiae)_(SEC61A1),_mRNA	171.211	185.06
gi|62460573|ref|NM_001014941.1|_Bos_taurus_B-cell_receptor-associated_protein_31_(BCAP31),_mRNA	170.891	168.912
gi|297490807|ref|XM_002698408.1|_PREDICTED:_Bos_taurus_tolloid-like_2-like_(TLL2),_mRNA	170.516	174.08
gi|300794636|ref|NM_001193234.1|_Bos_taurus_heterogeneous_nuclear_ribonucleoprotein_H1_(H)_(HNRNPH1),_mRNA	170.346	149.215
gi|78369221|ref|NM_001035272.1|_Bos_taurus_serine/arginine-rich_splicing_factor_6_(SRSF6),_mRNA	170.18	140.814
gi|119331187|ref|NM_001079779.1|_Bos_taurus_KDEL_(Lys-Asp-Glu-Leu)_endoplasmic_reticulum_protein_retention_receptor_2_(KDELR2),_mRNA	170.029	188.434
gi|297480605|ref|XM_002691480.1|_PREDICTED:_Bos_taurus_hypothetical_LOC508204_(GREB1),_mRNA	169.591	147.945
gi|134085404|ref|NM_174064.3|_Bos_taurus_GDP_dissociation_inhibitor_1_(GDI1),_mRNA	168.788	192.625
gi|119917541|ref|XM_864694.2|_PREDICTED:_Bos_taurus_tolloid-like_2-like,_transcript_variant_2_(TLL2),_mRNA	168.704	173.547
gi|218931179|ref|NR_024614.1|_Bos_taurus_ribosomal_protein_S27_(RPS27),_transcript_variant_3,_non-coding_RNA	168.566	194.036
gi|148230028|ref|NM_001034322.2|_Bos_taurus_FK506_binding_protein_4,_59kDa_(FKBP4),_mRNA	166.859	171.969
gi|297467782|ref|XM_001256981.2|_PREDICTED:_Bos_taurus_ST3_beta-galactoside_alpha-2,3-sialyltransferase_4-like_(LOC790542),_partial_mRNA	166.519	228.571
gi|164518995|ref|NM_001113315.1|_Bos_taurus_6.8_kDa_mitochondrial_proteolipid_(MP68),_nuclear_gene_encoding_mitochondrial_protein,_mRNA	166.087	167.093
gi|77735928|ref|NM_001034489.1|_Bos_taurus_eukaryotic_translation_initiation_factor_3,_subunit_K_(EIF3K),_mRNA	165.923	162.74
gi|77736050|ref|NM_001034552.1|_Bos_taurus_maestro_(MRO),_mRNA	165.784	211.432
gi|156523083|ref|NM_001102486.1|_Bos_taurus_matrin_3_(MATR3),_mRNA	165.202	154.452
gi|116004306|ref|NM_001077044.1|_Bos_taurus_signal_sequence_receptor,_gamma_(translocon-associated_protein_gamma)_(SSR3),_mRNA	165.08	185.106
gi|114052281|ref|NM_001045920.1|_Bos_taurus_nuclear_casein_kinase_and_cyclin-dependent_kinase_substrate_1_(NUCKS1),_mRNA	164.82	142.719
gi|297475776|ref|XM_002688202.1|_PREDICTED:_Bos_taurus_Protein_NOXP20-like_(LOC511583),_mRNA	164.617	212.495
gi|31343195|ref|NM_173948.2|_Bos_taurus_peptidylglycine_alpha-amidating_monooxygenase_(PAM),_mRNA	164.372	169.523
gi|157785596|ref|NM_001105613.1|_Bos_taurus_3-hydroxy-3-methylglutaryl-CoA_reductase_(HMGCR),_mRNA	164.305	178.138
gi|115494903|ref|NM_001076209.1|_Bos_taurus_SMAD_family_member_4_(SMAD4),_mRNA	163.444	123.131
gi|77735992|ref|NM_001034523.1|_Bos_taurus_adaptor-related_protein_complex_2,_mu_1_subunit_(AP2M1),_mRNA	162.542	156.154
gi|83715971|ref|NM_001037817.1|_Bos_taurus_RAN_binding_protein_6_(RANBP6),_mRNA	161.505	127.377
gi|297480195|ref|XR_083789.1|_PREDICTED:_Bos_taurus_ribosomal_protein_L5-like_(LOC100299845),_miscRNA	161.117	158.685
gi|62751531|ref|NM_001015624.1|_Bos_taurus_protein_arginine_methyltransferase_1_(PRMT1),_mRNA	160.985	137.228
gi|27806476|ref|NM_174148.1|_Bos_taurus_procollagen-lysine_1,_2-oxoglutarate_5-dioxygenase_1_(PLOD1),_mRNA	160.86	193.738
gi|115497019|ref|NM_001075294.1|_Bos_taurus_pancreatic_progenitor_cell_differentiation_and_proliferation_factor_(PPDPF),_mRNA	160.32	165.583
gi|75832102|ref|NM_001014860.2|_Bos_taurus_heterogeneous_nuclear_ribonucleoprotein_F_(HNRNPF),_mRNA	160.315	149.56
gi|29135328|ref|NM_177516.1|_Bos_taurus_glutathione_S-transferase_pi_1_(GSTP1),_mRNA	160.26	174.442
gi|77736150|ref|NM_001034602.1|_Bos_taurus_optineurin_(OPTN),_mRNA	160.133	243.4
gi|27805956|ref|NM_174367.1|_Bos_taurus_integrin,_alpha_V_(vitronectin_receptor,_alpha_polypeptide,_antigen_CD51)_(ITGAV),_mRNA	159.802	163.741
gi|77735588|ref|NM_001034318.1|_Bos_taurus_serine/arginine-rich_splicing_factor_2_(SRSF2),_mRNA	159.437	128.511
gi|190360728|ref|NM_001128497.1|_Bos_taurus_amino-terminal_enhancer_of_split_(AES),_mRNA	158.607	212.627
gi|75832070|ref|NM_174724.3|_Bos_taurus_ATP_synthase,_H+_transporting,_mitochondrial_Fo_complex,_subunit_d_(ATP5H),_nuclear_gene_encoding_mitochondrial_protein,_mRNA	158.365	167.168
gi|297487272|ref|XM_002696102.1|_PREDICTED:_Bos_taurus_DEAD_(Asp-Glu-Ala-Asp)_box_polypeptide_5,_transcript_variant_2_(DDX5),_mRNA	158.328	150.641
gi|297471317|ref|XM_002685100.1|_PREDICTED:_Bos_taurus_Tyrosine-protein_kinase_RYK-like_(RYK),_partial_mRNA	157.916	214.247
gi|77735434|ref|NM_001034239.1|_Bos_taurus_chaperonin_containing_TCP1,_subunit_2_(beta)_(CCT2),_mRNA	157.752	142.066
gi|83035092|ref|NM_001037612.1|_Bos_taurus_proteasome_(prosome,_macropain)_subunit,_beta_type,_5_(PSMB5),_mRNA	156.914	162.695
gi|31340621|ref|NM_174729.2|_Bos_taurus_voltage-dependent_anion_channel_3_(VDAC3),_mRNA	156.89	168.688
gi|297472110|ref|XM_002685597.1|_PREDICTED:_Bos_taurus_prothymosin,_alpha_(gene_sequence_28)_(PTMA),_mRNA	156.653	120.56
gi|297465270|ref|XM_001253150.3|_PREDICTED:_Bos_taurus_prothymosin,_alpha_(gene_sequence_28)_(PTMA),_mRNA	156.266	116.818
gi|134085421|ref|NM_001040549.2|_Bos_taurus_transmembrane_emp24-like_trafficking_protein_10_(yeast)_(TMED10),_mRNA	156.069	165.803
gi|157954056|ref|NM_001109800.1|_Bos_taurus_Ewing_sarcoma_breakpoint_region_1_(EWSR1),_mRNA	154.644	144.299
gi|330340402|ref|NM_001206433.1|_Bos_taurus_transmembrane_emp24_protein_transport_domain_containing_4_(TMED4),_mRNA	154.341	163.477
gi|87196502|ref|NM_001001855.2|_Bos_taurus_baculoviral_IAP_repeat_containing_5_(BIRC5),_mRNA	154.174	129.406
gi|77736434|ref|NM_001034745.1|_Bos_taurus_ubiquinol-cytochrome_c_reductase_hinge_protein_(UQCRH),_nuclear_gene_encoding_mitochondrial_protein,_mRNA	154.111	177.441
gi|194676558|ref|XM_001788386.1|_PREDICTED:_Bos_taurus_hypothetical_LOC100138964_(LOC100138964),_mRNA	154.105	104.141
gi|297489727|ref|XM_002697797.1|_PREDICTED:_Bos_taurus_laminin,_alpha_1-like_(LAMA1),_mRNA	153.701	174.228
gi|31342657|ref|NM_174178.2|_Bos_taurus_succinate_dehydrogenase_complex,_subunit_A,_flavoprotein_(Fp)_(SDHA),_nuclear_gene_encoding_mitochondrial_protein,_mRNA	153.69	151.557
gi|31340754|ref|NM_174679.2|_Bos_taurus_integrin,_beta_5_(ITGB5),_mRNA	153.24	233.561
gi|78045550|ref|NM_001035076.1|_Bos_taurus_transmembrane_protein_59_(TMEM59),_mRNA	153.171	170.99
gi|27807248|ref|NM_174691.1|_Bos_taurus_ferredoxin_reductase_(FDXR),_nuclear_gene_encoding_mitochondrial_protein,_mRNA	153.074	162.105
gi|31342205|ref|NM_174365.2|_Bos_taurus_insulin-like_3_(Leydig_cell)_(INSL3),_mRNA	152.988	136.697
gi|31341453|ref|NM_174644.2|_Bos_taurus_isocitrate_dehydrogenase_3_(NAD+)_alpha_(IDH3A),_nuclear_gene_encoding_mitochondrial_protein,_mRNA	152.734	202.169
gi|115497827|ref|NM_001075601.1|_Bos_taurus_monocyte_to_macrophage_differentiation-associated_(MMD),_mRNA	152.513	101.847
gi|84370086|ref|NM_001038527.1|_Bos_taurus_proteasome_(prosome,_macropain)_subunit,_beta_type,_7_(PSMB7),_mRNA	151.98	158.767
gi|157151715|ref|NM_001103224.1|_Bos_taurus_annexin_A6_(ANXA6),_mRNA	151.96	129.544
gi|77735812|ref|NM_001034429.1|_Bos_taurus_ribonuclease,_RNase_K_(RNASEK),_mRNA	151.845	197.245
gi|297461531|ref|XM_001251962.2|_PREDICTED:_Bos_taurus_ubiquitin_B-like_(LOC783718),_partial_mRNA	151.736	180.649
gi|115495720|ref|NM_001075137.1|_Bos_taurus_NADH_dehydrogenase_(ubiquinone)_Fe-S_protein_2,_49kDa_(NADH-coenzyme_Q_reductase)_(NDUFS2),_nuclear_gene_encoding_mitochondrial_protein,_mRNA	151.592	189.69
gi|297461121|ref|XM_612564.5|_PREDICTED:_Bos_taurus_ethanolamine_kinase_2-like_(ETNK2),_mRNA	151.522	93.4679
gi|126165257|ref|NM_001081711.1|_Bos_taurus_SUMO1_activating_enzyme_subunit_1_(SAE1),_mRNA	150.414	141.687
gi|31341991|ref|NM_174441.2|_Bos_taurus_proteasome_(prosome,_macropain)_26S_subunit,_ATPase,_5_(PSMC5),_mRNA	150.33	152.938
gi|31341810|ref|NM_181031.2|_Bos_taurus_protein_phosphatase_2,_catalytic_subunit,_alpha_isozyme_(PPP2CA),_mRNA	150.13	145.332
gi|300793699|ref|NM_001191395.1|_Bos_taurus_DEAD_(Asp-Glu-Ala-Asp)_box_polypeptide_5_(DDX5),_mRNA	150.091	149.036
gi|114053288|ref|NM_001046041.1|_Bos_taurus_CD164_molecule,_sialomucin_(CD164),_mRNA	149.885	176.341
gi|307746910|ref|NR_036646.1|_Bos_taurus_RNA_component_of_mitochondrial_RNA_processing_endoribonuclease_(RMRP),_RNase_MRP_RNA	149.792	13.5665
gi|147900300|ref|NM_001097571.1|_Bos_taurus_biliverdin_reductase_A_(BLVRA),_mRNA	149.494	146.284
gi|116004244|ref|NM_001077013.1|_Bos_taurus_retinoblastoma_binding_protein_4_(RBBP4),_mRNA	149.215	140.251
gi|77735362|ref|NM_001034206.1|_Bos_taurus_sterol_O-acyltransferase_1_(SOAT1),_nuclear_gene_encoding_mitochondrial_protein,_mRNA	149.103	182.238
gi|94966764|ref|NM_001040471.1|_Bos_taurus_glucose-6-phosphate_isomerase_(GPI),_mRNA	148.982	201.35
gi|114050904|ref|NM_001046449.1|_Bos_taurus_SERPINE1_mRNA_binding_protein_1_(SERBP1),_mRNA	148.804	132.61
gi|115497037|ref|NM_001076062.1|_Bos_taurus_cell_cycle_associated_protein_1_(CAPRIN1),_mRNA	148.608	144.367
gi|297462077|ref|XM_001253102.3|_PREDICTED:_Bos_taurus_ferritin_light_chain-like,_transcript_variant_1_(LOC785987),_mRNA	148.595	143.793
gi|62751969|ref|NM_001015608.1|_Bos_taurus_chloride_intracellular_channel_1_(CLIC1),_mRNA	148.488	141.792
gi|41386765|ref|NM_174061.1|_Bos_taurus_follicle_stimulating_hormone_receptor_(FSHR),_mRNA	148.218	158.742
gi|114051274|ref|NM_001046192.1|_Bos_taurus_mitochondrial_ribosomal_protein_S23_(MRPS23),_nuclear_gene_encoding_mitochondrial_protein,_mRNA	148.11	144.189
gi|115495480|ref|NM_001075808.1|_Bos_taurus_SIL1_homolog,_endoplasmic_reticulum_chaperone_(S._cerevisiae)_(SIL1),_mRNA	148.057	129.838
gi|297473039|ref|XM_002686291.1|_PREDICTED:_Bos_taurus_eukaryotic_translation_initiation_factor_1-like_(LOC100300942),_mRNA	147.823	162.526
gi|120474982|ref|NM_001040477.3|_Bos_taurus_annexin_A5_(ANXA5),_mRNA	147.552	111.805
gi|62751981|ref|NM_001015566.1|_Bos_taurus_proteasome_(prosome,_macropain)_subunit,_alpha_type,_5_(PSMA5),_mRNA	147.256	144.342
gi|94966886|ref|NM_001040543.1|_Bos_taurus_small_nuclear_ribonucleoprotein_polypeptide_G_(SNRPG),_mRNA	146.697	146.265
gi|75832089|ref|NM_181012.3|_Bos_taurus_isocitrate_dehydrogenase_1_(NADP+),_soluble_(IDH1),_mRNA	145.828	179.947
gi|62751338|ref|NM_001015615.1|_Bos_taurus_proteasome_(prosome,_macropain)_subunit,_beta_type,_2_(PSMB2),_mRNA	145.672	151.411
gi|66792865|ref|NM_001024540.1|_Bos_taurus_RAB13,_member_RAS_oncogene_family_(RAB13),_mRNA	145.46	183.322
gi|27819611|ref|NM_173890.1|_Bos_taurus_anti-Mullerian_hormone_(AMH),_mRNA	145	115.209
gi|297475772|ref|XM_002688226.1|_PREDICTED:_Bos_taurus_phosphoglucomutase_2_(PGM2),_mRNA	144.243	88.782
gi|77735496|ref|NM_001034271.1|_Bos_taurus_actin_related_protein_2/3_complex,_subunit_3,_21kDa_(ARPC3),_mRNA	143.914	160.718
gi|194667807|ref|XM_583514.4|_PREDICTED:_Bos_taurus_phosphoglucomutase_2_(PGM2),_mRNA	143.878	87.0342
gi|28461244|ref|NM_175809.1|_Bos_taurus_NADH_dehydrogenase_(ubiquinone)_1_beta_subcomplex,_1,_7kDa_(NDUFB1),_nuclear_gene_encoding_mitochondrial_protein,_mRNA	143.616	154.275
gi|77736138|ref|NM_001034596.1|_Bos_taurus_proteasome_(prosome,_macropain)_subunit,_beta_type,_3_(PSMB3),_mRNA	143.469	144.596
gi|78369433|ref|NM_001035413.1|_Bos_taurus_chromosome_20_open_reading_frame_3_ortholog_(C13H20orf3),_mRNA	143.327	138.31
gi|297476004|ref|XM_002688357.1|_PREDICTED:_Bos_taurus_starch_binding_domain_1-like_(STBD1),_mRNA	143.236	215.659
gi|27806094|ref|NM_174438.1|_Bos_taurus_protein_S_(alpha)_(PROS1),_mRNA	143.013	171.935
gi|156120420|ref|NM_001101886.1|_Bos_taurus_DEAD_(Asp-Glu-Ala-Asp)_box_polypeptide_31_(DDX31),_mRNA	142.747	141.79
gi|284813532|ref|NM_001101197.1|_Bos_taurus_proteasome_(prosome,_macropain)_26S_subunit,_non-ATPase,_2_(PSMD2),_mRNA	142.678	136.319
gi|161621266|ref|NM_001038112.3|_Bos_taurus_FK506_binding_protein_3,_25kDa_(FKBP3),_mRNA	141.091	156.605
gi|297469387|ref|XM_001256510.2|_PREDICTED:_Bos_taurus_high_density_lipoprotein_binding_protein_(HDLBP),_partial_mRNA	140.741	152.694
gi|77736571|ref|NM_001034797.1|_Bos_taurus_ubiquinol-cytochrome_c_reductase_binding_protein_(UQCRB),_nuclear_gene_encoding_mitochondrial_protein,_mRNA	140.578	139.175
gi|47564073|ref|NM_001001164.1|_Bos_taurus_chromosome_19_open_reading_frame_10_ortholog_(C7H19orf10),_mRNA	140.008	154.759
gi|297458411|ref|XM_002684125.1|_PREDICTED:_Bos_taurus_synaptotagmin_I-like_(LOC100335332),_mRNA	139.571	85.2083
gi|164414725|ref|NM_001113231.1|_Bos_taurus_thymosin_beta-4_(TMSB4),_mRNA	139.469	154.424
gi|329664281|ref|NM_001206211.1|_Bos_taurus_fibronectin_type_III_domain_containing_3B_(FNDC3B),_mRNA	139.032	187.139
gi|157428115|ref|NM_001105496.1|_Bos_taurus_transmembrane_emp24_protein_transport_domain_containing_7_(TMED7),_mRNA	138.881	154.469
gi|297471108|ref|XM_002684918.1|_PREDICTED:_Bos_taurus_receptor-type_tyrosine-protein_phosphatase_F-like_(FNDC3B),_mRNA	138.711	188.37
gi|149642634|ref|NM_001099016.1|_Bos_taurus_glutathione_S-transferase_alpha_5_(GSTA5),_mRNA	138.136	80.022
gi|118150895|ref|NM_001077893.1|_Bos_taurus_eukaryotic_translation_initiation_factor_4E_binding_protein_1_(EIF4EBP1),_mRNA	138.115	294.068
gi|51491840|ref|NM_001003906.1|_Bos_taurus_transketolase_(TKT),_mRNA	138.047	134.135
gi|255003768|ref|NM_001163777.1|_Bos_taurus_nerve_growth_factor_receptor_(TNFRSF16)_associated_protein_1_(NGFRAP1),_mRNA	137.993	129.137
gi|297469946|ref|XM_001250996.3|_PREDICTED:_Bos_taurus_ribosomal_protein_S26-like,_transcript_variant_1_(RPS26),_mRNA	137.671	132.001
gi|78369213|ref|NM_001035347.1|_Bos_taurus_CD151_molecule_(Raph_blood_group)_(CD151),_mRNA	137.62	172.626
gi|111120338|ref|NM_001042654.1|_Bos_taurus_SAP_domain_containing_ribonucleoprotein_(SARNP),_mRNA	137.114	139.739
gi|114052339|ref|NM_001045866.1|_Bos_taurus_bromodomain_containing_2_(BRD2),_mRNA	136.781	122.503
gi|32189333|ref|NM_174659.1|_Bos_taurus_solute_carrier_family_25_(mitochondrial_carrier;_adenine_nucleotide_translocator),_member_5_(SLC25A5),_nuclear_gene_encoding_mitochondrial_protein,_mRNA	136.404	113.902
gi|115496399|ref|NM_001076000.1|_Bos_taurus_dihydropyrimidinase-like_2_(DPYSL2),_mRNA	136.308	138.336
gi|73853760|ref|NM_174811.3|_Bos_taurus_guanine_nucleotide_binding_protein_(G_protein),_gamma_5_(GNG5),_mRNA	135.83	133.387
gi|78369373|ref|NM_001035390.1|_Bos_taurus_P450_(cytochrome)_oxidoreductase_(POR),_mRNA	135.64	165.141
gi|31343020|ref|NM_174022.2|_Bos_taurus_clathrin,_light_chain_A_(CLTA),_mRNA	135.595	139.714
gi|118151199|ref|NM_001078058.1|_Bos_taurus_death-associated_protein_(DAP),_mRNA	134.972	138.204
gi|31341658|ref|NM_174564.2|_Bos_taurus_NADH_dehydrogenase_(ubiquinone)_1,_subcomplex_unknown,_1,_6kDa_(NDUFC1),_nuclear_gene_encoding_mitochondrial_protein,_mRNA	134.919	148.009
gi|328887928|ref|NM_001192184.2|_Bos_taurus_proteasome_(prosome,_macropain)_26S_subunit,_ATPase,_3_(PSMC3),_mRNA	134.429	122.487
gi|139949155|ref|NM_001083740.1|_Bos_taurus_glutamic-pyruvate_transaminase_(alanine_aminotransferase)_(GPT),_mRNA	134.206	159.837
gi|148233485|ref|NM_001034542.2|_Bos_taurus_chaperonin_containing_TCP1,_subunit_6A_(zeta_1)_(CCT6A),_mRNA	134.146	117.838
gi|297489683|ref|XM_002697727.1|_PREDICTED:_Bos_taurus_GATA-6_(LOC654400),_partial_mRNA	134.066	157.717
gi|274320778|ref|NM_001035457.3|_Bos_taurus_protease,_serine,_35_(PRSS35),_mRNA	134.053	55.067
gi|94966848|ref|NM_001040522.1|_Bos_taurus_heterogeneous_nuclear_ribonucleoprotein_A/B_(HNRNPAB),_mRNA	133.912	109.97
gi|77736577|ref|NM_001034800.1|_Bos_taurus_transcription_elongation_factor_B_(SIII),_polypeptide_2_(18kDa,_elongin_B)_(TCEB2),_mRNA	133.549	136.137
gi|148747465|ref|NM_174031.2|_Bos_taurus_cathepsin_B_(CTSB),_mRNA	132.869	139.711
gi|31341398|ref|NM_181024.2|_Bos_taurus_peroxisome_proliferator-activated_receptor_gamma_(PPARG),_mRNA	132.54	84.3928
gi|155371816|ref|NM_001101041.1|_Bos_taurus_structure_specific_recognition_protein_1_(SSRP1),_mRNA	132.417	108.675
gi|78045536|ref|NM_001035082.1|_Bos_taurus_succinate-CoA_ligase,_alpha_subunit_(SUCLG1),_nuclear_gene_encoding_mitochondrial_protein,_mRNA	132.329	130.763
gi|115432054|ref|NM_174794.2|_Bos_taurus_tyrosine_3-monooxygenase/tryptophan_5-monooxygenase_activation_protein,_beta_polypeptide_(YWHAB),_mRNA	132.279	126.084
gi|70778727|ref|NM_001025322.1|_Bos_taurus_eukaryotic_translation_initiation_factor_3,_subunit_H_(EIF3H),_mRNA	132.258	143.695
gi|31342263|ref|NM_174343.2|_Bos_taurus_hydroxy-delta-5-steroid_dehydrogenase,_3_beta-_and_steroid_delta-isomerase_1_(HSD3B1),_mRNA	132.114	174.882
gi|297487812|ref|XM_002696438.1|_PREDICTED:_Bos_taurus_chaperonin_containing_TCP1,_subunit_5_(epsilon)_(CCT5),_mRNA	131.907	112.487
gi|50872150|ref|NM_001002891.1|_Bos_taurus_COX5A_protein_(COX5A),_mRNA	131.672	118.997
gi|147906411|ref|NM_001098134.1|_Bos_taurus_SPARC_related_modular_calcium_binding_2_(SMOC2),_mRNA	131.328	130.382
gi|83035118|ref|NM_001037624.1|_Bos_taurus_nuclear_transport_factor_2_(NUTF2),_mRNA	131.319	120.024
gi|332078454|ref|NM_001206732.1|_Bos_taurus_thioredoxin_domain_containing_5_(endoplasmic_reticulum)_(TXNDC5),_mRNA	130.839	118.356
gi|148235370|ref|NM_001097570.1|_Bos_taurus_STT3,_subunit_of_the_oligosaccharyltransferase_complex,_homolog_B_(S._cerevisiae)_(STT3B),_mRNA	130.107	160.783
gi|115497783|ref|NM_001075223.1|_Bos_taurus_transmembrane_protein_30A_(TMEM30A),_mRNA	130.066	141.547
gi|114326227|ref|NM_001046454.1|_Bos_taurus_casein_kinase_2,_beta_polypeptide_(CSNK2B),_mRNA	129.866	128.551
gi|27806276|ref|NM_174261.1|_Bos_taurus_calpain,_small_subunit_1_(CAPNS1),_mRNA	129.763	142.73
gi|31343569|ref|NM_175806.2|_Bos_taurus_ATPase,_H+_transporting,_lysosomal_accessory_protein_1_(ATP6AP1),_mRNA	129.678	137.387
gi|31340784|ref|NM_174667.2|_Bos_taurus_NADH_dehydrogenase_(ubiquinone)_1_beta_subcomplex,_8,_19kDa_(NDUFB8),_nuclear_gene_encoding_mitochondrial_protein,_mRNA	129.413	131.375
gi|119917756|ref|XM_001253407.1|_PREDICTED:_Bos_taurus_hydroxysteroid_(17-beta)_dehydrogenase_1-like_(HSD17B1),_mRNA	129.309	134.938
gi|165973955|ref|NM_001113719.1|_Bos_taurus_ATP_synthase,_H+_transporting,_mitochondrial_Fo_complex,_subunit_F2_(ATP5J2),_nuclear_gene_encoding_mitochondrial_protein,_mRNA	129.266	142.583
gi|297465530|ref|XM_618406.5|_PREDICTED:_Bos_taurus_prostaglandin_F2_receptor_negative_regulator_(PTGFRN),_mRNA	129.222	101.197
gi|115497211|ref|NM_001075124.1|_Bos_taurus_lysosomal-associated_membrane_protein_1_(LAMP1),_mRNA	129.041	140.273
gi|149944686|ref|NM_001098955.1|_Bos_taurus_glycosyltransferase_25_domain_containing_1_(GLT25D1),_mRNA	128.934	120.636
gi|94966774|ref|NM_001040483.1|_Bos_taurus_succinate_dehydrogenase_complex,_subunit_B,_iron_sulfur_(Ip)_(SDHB),_nuclear_gene_encoding_mitochondrial_protein,_mRNA	128.757	137.263
gi|303523735|ref|NM_001195051.1|_Bos_taurus_hypothetical_protein_LOC617407_(MYEOV2),_mRNA	128.682	143.585
gi|31343126|ref|NM_173977.2|_Bos_taurus_aconitase_2,_mitochondrial_(ACO2),_nuclear_gene_encoding_mitochondrial_protein,_mRNA	128.479	137.244
gi|78050058|ref|NM_001035065.1|_Bos_taurus_small_nuclear_ribonucleoprotein_D1_polypeptide_16kDa_(SNRPD1),_mRNA	128.337	114.392
gi|330688444|ref|NM_001206504.1|_Bos_taurus_RNA_binding_motif_protein_39_(RBM39),_mRNA	128.311	120.142
gi|62751842|ref|NM_001015648.1|_Bos_taurus_OCIA_domain_containing_1_(OCIAD1),_mRNA	128.246	141.329
gi|297472802|ref|XM_002686122.1|_PREDICTED:_Bos_taurus_prostaglandin_F2_receptor_negative_regulator_(PTGFRN),_mRNA	128.227	102.245
gi|262073125|ref|NM_001166530.1|_Bos_taurus_low_density_lipoprotein_receptor_(LDLR),_mRNA	127.881	113.648
gi|77736601|ref|NM_001034809.1|_Bos_taurus_calcyclin_binding_protein_(CACYBP),_mRNA	127.209	129.98
gi|31442876|ref|NM_174245.2|_Bos_taurus_ATPase,_H+_transporting,_lysosomal_13kDa,_V1_subunit_G1_(ATP6V1G1),_mRNA	127.13	144.391
gi|77736228|ref|NM_001034639.1|_Bos_taurus_succinate-CoA_ligase,_GDP-forming,_beta_subunit_(SUCLG2),_nuclear_gene_encoding_mitochondrial_protein,_mRNA	127.096	132.702
gi|77735888|ref|NM_001034469.1|_Bos_taurus_mesoderm_development_candidate_2_(MESDC2),_mRNA	126.833	121.507
gi|149773585|ref|NM_001098943.1|_Bos_taurus_lectin,_mannose-binding,_1_(LMAN1),_mRNA	126.568	141.299
gi|75832055|ref|NM_174242.3|_Bos_taurus_apolipoprotein_A-I_(APOA1),_mRNA	126.563	66.2179
gi|297491650|ref|XM_002698986.1|_PREDICTED:_Bos_taurus_tropomyosin_4-like_(TPM3),_mRNA	126.075	167.304
gi|134085858|ref|NM_001083409.1|_Bos_taurus_C1q_and_tumor_necrosis_factor_related_protein_1_(C1QTNF1),_mRNA	126.047	150.38
gi|31342724|ref|NM_174154.2|_Bos_taurus_palmitoyl-protein_thioesterase_1_(PPT1),_mRNA	125.943	128.982
gi|62460401|ref|NM_001014855.1|_Bos_taurus_proteasome_(prosome,_macropain)_26S_subunit,_ATPase,_1_(PSMC1),_mRNA	125.622	127.175
gi|161760629|ref|NM_001076012.2|_Bos_taurus_discoidin_domain_receptor_tyrosine_kinase_1_(DDR1),_mRNA	125.603	104.24
gi|115496701|ref|NM_001075126.1|_Bos_taurus_collagen,_type_VI,_alpha_2_(COL6A2),_mRNA	125.566	171.325
gi|84000288|ref|NM_001038090.1|_Bos_taurus_cytochrome_c-1_(CYC1),_nuclear_gene_encoding_mitochondrial_protein,_mRNA	125.564	116.483
gi|157427957|ref|NM_001105416.1|_Bos_taurus_SWI/SNF_related,_matrix_associated,_actin_dependent_regulator_of_chromatin,_subfamily_a,_member_5_(SMARCA5),_mRNA	125.462	122.898
gi|62751672|ref|NM_001015586.1|_Bos_taurus_destrin_(actin_depolymerizing_factor)_(DSTN),_mRNA	125.301	120.05
gi|115497003|ref|NM_001075665.1|_Bos_taurus_melanoma_antigen_family_D,_2_(MAGED2),_mRNA	125.29	136.215
gi|75812913|ref|NM_001033608.1|_Bos_taurus_macrophage_migration_inhibitory_factor_(glycosylation-inhibiting_factor)_(MIF),_mRNA	125.091	164.575
gi|134085877|ref|NM_001083466.1|_Bos_taurus_heterogeneous_nuclear_ribonucleoprotein_U-like_1_(HNRNPUL1),_mRNA	124.898	113.032
gi|115496661|ref|NM_001076358.1|_Bos_taurus_protein_kinase,_cAMP-dependent,_regulatory,_type_I,_alpha_(tissue_specific_extinguisher_1)_(PRKAR1A),_mRNA	124.769	129.605
gi|77735686|ref|NM_001034369.1|_Bos_taurus_proteasome_(prosome,_macropain)_subunit,_beta_type,_6_(PSMB6),_mRNA	124.753	131.165
gi|77736342|ref|NM_001034699.1|_Bos_taurus_proliferation-associated_2G4,_38kDa_(PA2G4),_mRNA	124.489	92.9706
gi|331284126|ref|NM_001206635.1|_Bos_taurus_heparan_sulfate_6-O-sulfotransferase_2_(HS6ST2),_mRNA	124.486	122.554
gi|61316444|ref|NM_001013004.1|_Bos_taurus_farnesyl-diphosphate_farnesyltransferase_1_(FDFT1),_mRNA	124.482	128.974
gi|155372050|ref|NM_001101162.1|_Bos_taurus_tropomyosin_4_(TPM4),_mRNA	124.314	148.188
gi|157785568|ref|NM_001105645.1|_Bos_taurus_coatomer_protein_complex,_subunit_alpha_(COPA),_mRNA	124.302	123.295
gi|158341671|ref|NM_001109981.1|_Bos_taurus_integrin,_alpha_6_(ITGA6),_mRNA	124.171	91.7021
gi|116004102|ref|NM_001076945.1|_Bos_taurus_stearoyl-CoA_desaturase_5_(SCD5),_mRNA	124.077	210.973
gi|157073965|ref|NM_001103221.1|_Bos_taurus_reticulocalbin_1,_EF-hand_calcium_binding_domain_(RCN1),_mRNA	124.076	118.222
gi|288869477|ref|NM_001172375.1|_Bos_taurus_coiled-coil_domain_containing_3_(CCDC3),_mRNA	124.044	98.2033
gi|156120456|ref|NM_001101904.1|_Bos_taurus_sushi_domain_containing_4_(SUSD4),_mRNA	123.86	146.018
gi|56790294|ref|NM_205782.1|_Bos_taurus_protein_O-fucosyltransferase_2_(POFUT2),_mRNA	123.651	143.626
gi|297467092|ref|XM_001788567.2|_PREDICTED:_Bos_taurus_membralin_(LOC514413),_mRNA	123.649	124.76
gi|115496897|ref|NM_001076487.1|_Bos_taurus_H1_histone_family,_member_0_(H1F0),_mRNA	123.524	111.07
gi|115497331|ref|NM_001076414.1|_Bos_taurus_transmembrane_BAX_inhibitor_motif_containing_6_(TMBIM6),_mRNA	123.483	128.928
gi|78369457|ref|NM_001035310.1|_Bos_taurus_proteasome_(prosome,_macropain)_subunit,_alpha_type,_1_(PSMA1),_mRNA	122.967	127.286
gi|31341035|ref|NM_174813.2|_Bos_taurus_ubiquinol-cytochrome_c_reductase,_Rieske_iron-sulfur_polypeptide_1_(UQCRFS1),_nuclear_gene_encoding_mitochondrial_protein,_mRNA	122.834	128.377
gi|31342010|ref|NM_174433.2|_Bos_taurus_peroxiredoxin_4_(PRDX4),_mRNA	122.828	127.952
gi|84000354|ref|NM_001038190.1|_Bos_taurus_arginine_and_glutamate_rich_1_(ARGLU1),_mRNA	122.737	102.073
gi|114053088|ref|NM_001046249.1|_Bos_taurus_calmodulin_3_(phosphorylase_kinase,_delta)_(CALM3),_mRNA	122.355	116.64
gi|215422349|ref|NM_001013598.2|_Bos_taurus_proteasome_(prosome,_macropain)_26S_subunit,_non-ATPase,_4_(PSMD4),_mRNA	122.023	140.782
gi|77736214|ref|NM_001034636.1|_Bos_taurus_poly(A)_binding_protein_interacting_protein_2_(PAIP2),_mRNA	121.856	132.592
gi|94966947|ref|NM_001040578.1|_Bos_taurus_ribosomal_protein_S27-like_(RPS27L),_mRNA	121.719	132.046
gi|78045516|ref|NM_001035091.1|_Bos_taurus_WDYHV_motif_containing_1_(WDYHV1),_mRNA	121.509	165.219
gi|114050958|ref|NM_001046075.1|_Bos_taurus_acetyl-CoA_acetyltransferase_1_(ACAT1),_nuclear_gene_encoding_mitochondrial_protein,_mRNA	121.477	123.34
gi|134085782|ref|NM_001083398.1|_Bos_taurus_serine/arginine-rich_splicing_factor_9_(SRSF9),_mRNA	121.426	127.209
gi|76253717|ref|NM_175777.3|_Bos_taurus_guanine_nucleotide_binding_protein_(G_protein),_beta_polypeptide_1_(GNB1),_mRNA	121.276	131.865
gi|115497007|ref|NM_001075292.1|_Bos_taurus_Sec61_beta_subunit_(SEC61B),_mRNA	120.911	148.641
gi|303519136|ref|NM_001195063.1|_Bos_taurus_chromosome_11_open_reading_frame_10_ortholog_(C29H11orf10),_mRNA	120.91	127.3
gi|62751428|ref|NM_001015637.1|_Bos_taurus_DnaJ_(Hsp40)_homolog,_subfamily_A,_member_1_(DNAJA1),_mRNA	120.839	109.664
gi|129277531|ref|NM_001082611.1|_Bos_taurus_antizyme_inhibitor_1_(AZIN1),_mRNA	120.816	143.586
gi|332205862|ref|NM_001206809.1|_Bos_taurus_tripartite_motif-containing_28_(TRIM28),_mRNA	120.767	100.31
gi|134085709|ref|NM_001083459.1|_Bos_taurus_small_nuclear_ribonucleoprotein_polypeptide_E_(SNRPE),_mRNA	120.721	109.816
gi|297489811|ref|XM_002697824.1|_PREDICTED:_Bos_taurus_mex-3_homolog_C_(C._elegans)_(MEX3C),_partial_mRNA	120.673	129.369
gi|329664855|ref|NM_001206027.1|_Bos_taurus_WD_repeat_domain_19_(WDR19),_mRNA	120.63	143.695
gi|75832095|ref|NM_001001439.2|_Bos_taurus_cytochrome_c_oxydase_subunit_4_(COX4I1),_nuclear_gene_encoding_mitochondrial_protein,_mRNA	120.536	131.443
gi|83423513|ref|NM_001037710.1|_Bos_taurus_ubiquitin-like_5_(UBL5),_mRNA	120.495	127.912
gi|77736398|ref|NM_001034727.1|_Bos_taurus_X-box_binding_protein_1_(XBP1),_mRNA	120.408	125.593
gi|77735668|ref|NM_001034356.1|_Bos_taurus_lysyl-tRNA_synthetase_(KARS),_mRNA	120.383	129.014
gi|77736370|ref|NM_001034713.1|_Bos_taurus_actin_related_protein_2/3_complex,_subunit_2,_34kDa_(ARPC2),_mRNA	120.336	121.076
gi|155372332|ref|NM_001101309.1|_Bos_taurus_lectin,_mannose-binding_2_(LMAN2),_mRNA	120.252	117.203
gi|153792238|ref|NM_001099717.1|_Bos_taurus_DEK_oncogene_(DEK),_mRNA	119.932	106.123
gi|82697348|ref|NM_001037459.1|_Bos_taurus_ubiquitin-conjugating_enzyme_E2B_(RAD6_homolog)_(UBE2B),_mRNA	119.919	149.017
gi|115497173|ref|NM_001076075.1|_Bos_taurus_3'-phosphoadenosine_5'-phosphosulfate_synthase_2_(PAPSS2),_mRNA	119.75	65.2307
gi|194687584|ref|XM_001256916.2|_PREDICTED:_Bos_taurus_arginine_methyltransferase_3-like_(LOC790451),_partial_mRNA	119.439	75.8954
gi|297469037|ref|XM_589950.5|_PREDICTED:_Bos_taurus_tropomyosin_4,_transcript_variant_1_(TPM3),_mRNA	119.229	167.536
gi|78369297|ref|NM_001035375.1|_Bos_taurus_stromal_cell_derived_factor_4_(SDF4),_mRNA	119.139	128.331
gi|156120816|ref|NM_001102085.1|_Bos_taurus_myelin_expression_factor_2_(MYEF2),_mRNA	118.825	129.677
gi|61656170|ref|NM_001013364.1|_Bos_taurus_cyclin_G1_(CCNG1),_mRNA	118.775	145.663
gi|167583547|ref|NM_001114519.1|_Bos_taurus_LSM6_homolog,_U6_small_nuclear_RNA_associated_(S._cerevisiae)_(LSM6),_mRNA	118.44	131.787
gi|148224471|ref|NM_001098061.1|_Bos_taurus_squalene_epoxidase_(SQLE),_mRNA	118.367	126.159
gi|154152000|ref|NM_001100303.1|_Bos_taurus_glutaredoxin_5_(GLRX5),_nuclear_gene_encoding_mitochondrial_protein,_mRNA	118.271	131.701
gi|28603811|ref|NM_176673.1|_Bos_taurus_coatomer_protein_complex,_subunit_epsilon_(COPE),_mRNA	118.215	130.89
gi|115497237|ref|NM_001076407.1|_Bos_taurus_ring_finger_protein,_transmembrane_1_(RNFT1),_mRNA	118.155	128.854
gi|77736436|ref|NM_001034746.1|_Bos_taurus_coiled-coil-helix-coiled-coil-helix_domain_containing_2_(CHCHD2),_nuclear_gene_encoding_mitochondrial_protein,_mRNA	118.142	119.605
gi|77404216|ref|NM_001034054.1|_Bos_taurus_phosphoglycerate_mutase_1_(brain)_(PGAM1),_mRNA	118.092	146.918
gi|262205494|ref|NM_001166610.1|_Bos_taurus_heat_shock_60kDa_protein_1_(chaperonin)_(HSPD1),_nuclear_gene_encoding_mitochondrial_protein,_transcript_variant_3,_mRNA	118.031	106.252
gi|297461928|ref|XM_001790202.2|_PREDICTED:_Bos_taurus_proteasome_26S_non-ATPase_subunit_8-like_(PSMD8),_mRNA	117.89	110.954
gi|297460492|ref|XR_082887.1|_PREDICTED:_Bos_taurus_ribosome_binding_protein_1_(LOC505941),_miscRNA	117.735	119.784
gi|149643058|ref|NM_001098929.1|_Bos_taurus_serine/arginine-rich_splicing_factor_5_(SRSF5),_mRNA	117.664	96.0662
gi|118151319|ref|NM_001078126.1|_Bos_taurus_splicing_factor,_arginine/serine-rich_13A_(SFRS13A),_mRNA	117.547	95.4353
gi|75832050|ref|NM_173999.2|_Bos_taurus_B-cell_translocation_gene_1,_anti-proliferative_(BTG1),_mRNA	117.512	169.225
gi|77735918|ref|NM_001034484.1|_Bos_taurus_eukaryotic_translation_initiation_factor_3,_subunit_D_(EIF3D),_mRNA	117.058	107.55
gi|165905558|ref|NM_001046125.2|_Bos_taurus_melanoma_antigen_family_D,_1_(MAGED1),_mRNA	117.005	120.421
gi|31341517|ref|NM_174620.2|_Bos_taurus_dynein,_light_chain,_Tctex-type_1_(DYNLT1),_mRNA	116.959	141.6
gi|155372116|ref|NM_001101198.1|_Bos_taurus_chromobox_homolog_3_(CBX3),_mRNA	116.92	114.584
gi|75832073|ref|NM_174764.3|_Bos_taurus_neural_precursor_cell_expressed,_developmentally_down-regulated_8_(NEDD8),_mRNA	116.757	133.307
gi|156121258|ref|NM_001102307.1|_Bos_taurus_190_kDa_guanine_nucleotide_exchange_factor_(RGNEF),_mRNA	116.647	128.954
gi|118601839|ref|NM_001079623.1|_Bos_taurus_eukaryotic_translation_initiation_factor_3,_subunit_G_(EIF3G),_mRNA	116.438	114.132
gi|115497049|ref|NM_001075659.1|_Bos_taurus_isopentenyl-diphosphate_delta_isomerase_1_(IDI1),_mRNA	116.381	134.365
gi|118151211|ref|NM_001078062.1|_Bos_taurus_prefoldin_subunit_1_(PFDN1),_mRNA	116.026	123.886
gi|155371988|ref|NM_001101131.1|_Bos_taurus_methionine_adenosyltransferase_II,_alpha_(MAT2A),_mRNA	115.848	90.1126
gi|291463260|ref|NM_174565.3|_Bos_taurus_NADH_dehydrogenase_(ubiquinone)_flavoprotein_2,_24kDa_(NDUFV2),_nuclear_gene_encoding_mitochondrial_protein,_mRNA	115.833	133.573
gi|77735428|ref|NM_001034235.1|_Bos_taurus_proteasome_(prosome,_macropain)_subunit,_alpha_type,_3_(PSMA3),_mRNA	115.598	124.242
gi|31342999|ref|NM_174032.2|_Bos_taurus_cathepsin_L2_(CTSL2),_mRNA	115.569	134.948
gi|87196493|ref|NM_174024.2|_Bos_taurus_cytochrome_c_oxidase_subunit_8A_(ubiquitous)_(COX8A),_mRNA	115.516	122.748
gi|77735382|ref|NM_001034216.1|_Bos_taurus_phosphatidylinositol_glycan_anchor_biosynthesis,_class_S_(PIGS),_mRNA	115.441	119.249
gi|31341028|ref|NM_174810.2|_Bos_taurus_ATPase,_H+_transporting,_lysosomal_31kDa,_V1_subunit_E1_(ATP6V1E1),_mRNA	115.349	129.415
gi|297487891|ref|XM_002696504.1|_PREDICTED:_Bos_taurus_insulin-like_growth_factor_1_receptor_(IGF1R),_mRNA	115.23	125.728
gi|156121044|ref|NM_001102199.1|_Bos_taurus_myosin_IB_(MYO1B),_mRNA	115.042	128.488
gi|158519850|ref|NM_001110062.1|_Bos_taurus_melanoma_cell_adhesion_molecule_(MCAM),_mRNA	114.745	110.656
gi|77735988|ref|NM_001034521.1|_Bos_taurus_SAR1_homolog_A_(S._cerevisiae)_(SAR1A),_mRNA	114.726	131.965
gi|122692570|ref|NM_001080278.1|_Bos_taurus_chromosome_20_open_reading_frame_108_ortholog_(C13H20orf108),_mRNA	114.428	110.105
gi|77736406|ref|NM_001034731.1|_Bos_taurus_small_nuclear_ribonucleoprotein_polypeptides_B_and_B1_(SNRPB),_mRNA	114.391	97.8689
gi|77735408|ref|NM_001034225.1|_Bos_taurus_osteosarcoma_amplified_9,_endoplasmic_reticulum_lectin_(OS9),_mRNA	113.946	113.875
gi|77736194|ref|NM_001034624.1|_Bos_taurus_transmembrane_protein_147_(TMEM147),_mRNA	113.83	118.461
gi|219521803|ref|NM_001105464.2|_Bos_taurus_receptor_tyrosine_kinase-like_orphan_receptor_2_(ROR2),_mRNA	113.826	110.495
gi|144226848|ref|NM_001083725.1|_Bos_taurus_heterogeneous_nuclear_ribonucleoprotein_D-like_(HNRPDL),_mRNA	113.502	92.5322
gi|27807038|ref|NM_174575.1|_Bos_taurus_phosphoinositide-3-kinase,_regulatory_subunit_1_(alpha)_(PIK3R1),_mRNA	113.424	210.954
gi|156121228|ref|NM_001102292.1|_Bos_taurus_RAB12,_member_RAS_oncogene_family_(RAB12),_mRNA	113.371	139.682
gi|329664921|ref|NM_001206291.1|_Bos_taurus_splicing_factor_proline/glutamine-rich_(SFPQ),_mRNA	113.139	102.758
gi|148224853|ref|NM_001076237.3|_Bos_taurus_solute_carrier_family_39_(zinc_transporter),_member_7_(SLC39A7),_mRNA	112.927	113.456
gi|77736256|ref|NM_001034653.1|_Bos_taurus_protein_phosphatase_1,_catalytic_subunit,_beta_isozyme_(PPP1CB),_mRNA	112.706	115.538
gi|164451475|ref|NM_001035312.2|_Bos_taurus_eukaryotic_translation_initiation_factor_3,_subunit_M_(EIF3M),_mRNA	112.634	120.201
gi|114052485|ref|NM_001046332.1|_Bos_taurus_cell_division_cycle_42_(GTP_binding_protein,_25kDa)_(CDC42),_mRNA	112.557	117.639
gi|77736118|ref|NM_001034586.1|_Bos_taurus_RAN_binding_protein_1_(RANBP1),_mRNA	112.328	84.7658
gi|323690112|ref|NM_001193034.2|_Bos_taurus_A_kinase_(PRKA)_anchor_protein_2_(AKAP2),_mRNA	112.241	103.982
gi|32129301|ref|NM_174130.2|_Bos_taurus_ornithine_decarboxylase_1_(ODC1),_mRNA	112.106	94.8235
gi|77736440|ref|NM_001034748.1|_Bos_taurus_trans-2,3-enoyl-CoA_reductase_(TECR),_mRNA	112.02	111.206
gi|157427865|ref|NM_001105370.1|_Bos_taurus_SCAN_domain_containing_1-like_(LOC515042),_mRNA	112	125.638
gi|329744604|ref|NM_001206348.1|_Bos_taurus_small_EDRK-rich_factor_2_(SERF2),_mRNA	111.947	120.969
gi|84000346|ref|NM_001038187.1|_Bos_taurus_interleukin_enhancer_binding_factor_2,_45kDa_(ILF2),_mRNA	111.65	99.8532
gi|125630708|ref|NM_001081538.1|_Bos_taurus_integral_membrane_protein_2C_(ITM2C),_mRNA	111.602	134.703
gi|110347587|ref|NM_001015640.2|_Bos_taurus_myosin,_light_chain_12A,_regulatory,_non-sarcomeric_(MYL12A),_mRNA	111.498	97.3088
gi|89191837|ref|NM_205813.2|_Bos_taurus_phosphoribosylaminoimidazole_carboxylase,_phosphoribosylaminoimidazole_succinocarboxamide_synthetase_(PAICS),_mRNA	111.465	97.7954
gi|75812955|ref|NM_001033628.1|_Bos_taurus_RAB1A,_member_RAS_oncogene_family_(RAB1A),_mRNA	111.274	123.276
gi|255003716|ref|NM_001163782.1|_Bos_taurus_cytochrome_b5_type_B_(outer_mitochondrial_membrane)_(CYB5B),_nuclear_gene_encoding_mitochondrial_protein,_mRNA	111.259	90.6547
gi|165973983|ref|NM_001113723.1|_Bos_taurus_ubiquinol-cytochrome_c_reductase_complex_7.2_kDa_protein_(UQCR10),_nuclear_gene_encoding_mitochondrial_protein,_mRNA	111.134	122.81
gi|77736090|ref|NM_001034572.1|_Bos_taurus_prohibitin_(PHB),_mRNA	111.102	105.909
gi|115497579|ref|NM_001075575.1|_Bos_taurus_Rab_acceptor_1_(prenylated)_(RABAC1),_mRNA	110.972	120.271
gi|330864790|ref|NM_001206579.1|_Bos_taurus_heterogeneous_nuclear_ribonucleoprotein_H3_(2H9)_(HNRNPH3),_mRNA	110.838	100.513
gi|116004392|ref|NM_001077087.1|_Bos_taurus_brain_expressed_X-linked_2_(BEX2),_mRNA	110.837	112.195
gi|31342694|ref|NM_174163.2|_Bos_taurus_ras-related_C3_botulinum_toxin_substrate_1_(rho_family,_small_GTP_binding_protein_Rac1)_(RAC1),_mRNA	110.705	113.967
gi|122692500|ref|NM_001080239.1|_Bos_taurus_chromosome_19_open_reading_frame_63_ortholog_(C18H19orf63),_mRNA	110.294	107.77
gi|330417900|ref|NM_001206476.1|_Bos_taurus_PC4_and_SFRS1_interacting_protein_1_(PSIP1),_mRNA	110.288	105.214
gi|166706871|ref|NR_001464.2|_Bos_taurus_X_(inactive)-specific_transcript_(XIST),_non-coding_RNA	110.178	64.3997
gi|157279846|ref|NM_001104968.1|_Bos_taurus_zinc_finger_protein_266_(ZNF266),_mRNA	110.021	71.6292
gi|62751661|ref|NM_001015666.1|_Bos_taurus_chromosome_1_open_reading_frame_43_ortholog_(C3H1orf43),_mRNA	109.928	127.734
gi|332634821|ref|NM_001206910.1|_Bos_taurus_hypoxia_up-regulated_1_(HYOU1),_transcript_variant_1,_mRNA	109.811	98.9642
gi|164519011|ref|NM_001113316.1|_Bos_taurus_heat_shock_factor_binding_protein_1_(HSBP1),_mRNA	109.658	119.715
gi|77736278|ref|NM_001034667.1|_Bos_taurus_LAG1_homolog,_ceramide_synthase_2_(LASS2),_mRNA	109.647	119.657
gi|115497813|ref|NM_001075199.1|_Bos_taurus_nucleobindin_1_(NUCB1),_mRNA	109.417	129.148
gi|31341369|ref|NM_176670.2|_Bos_taurus_ATP_synthase,_H+_transporting,_mitochondrial_F1_complex,_delta_subunit_(ATP5D),_nuclear_gene_encoding_mitochondrial_protein,_mRNA	109.369	110.171
gi|114052509|ref|NM_001045900.1|_Bos_taurus_proteasome_(prosome,_macropain)_26S_subunit,_non-ATPase,_3_(PSMD3),_mRNA	109.221	103.448
gi|116004054|ref|NM_001076921.1|_Bos_taurus_immunoglobulin_superfamily,_member_11_(IGSF11),_mRNA	108.946	162.809
gi|62461595|ref|NM_174282.3|_Bos_taurus_coatomer_protein_complex,_subunit_zeta_1_(COPZ1),_mRNA	108.921	115.745
gi|31343092|ref|NM_173991.2|_Bos_taurus_apolipoprotein_E_(APOE),_mRNA	108.835	83.0517
gi|115497887|ref|NM_001075607.1|_Bos_taurus_nuclear_distribution_gene_C_homolog_(A._nidulans)_(NUDC),_mRNA	108.312	88.3561
gi|156121282|ref|NM_001102319.1|_Bos_taurus_Sad1_and_UNC84_domain_containing_2_(SUN2),_mRNA	107.72	112.216
gi|31341016|ref|NM_174806.2|_Bos_taurus_glutamic-oxaloacetic_transaminase_2,_mitochondrial_(aspartate_aminotransferase_2)_(GOT2),_nuclear_gene_encoding_mitochondrial_protein,_mRNA	107.665	106.41
gi|114053134|ref|NM_001045962.1|_Bos_taurus_proteasome_(prosome,_macropain)_subunit,_alpha_type,_6_(PSMA6),_mRNA	107.664	112.257
gi|116003916|ref|NM_001076846.1|_Bos_taurus_far_upstream_element_(FUSE)_binding_protein_1_(FUBP1),_mRNA	107.4	106.642
gi|155372168|ref|NM_001101225.1|_Bos_taurus_polymerase_(DNA-directed),_epsilon_4_(p12_subunit)_(POLE4),_mRNA	107.102	97.2392
gi|31343600|ref|NM_175822.2|_Bos_taurus_NADH_dehydrogenase_(ubiquinone)_1_beta_subcomplex,_4,_15kDa_(NDUFB4),_nuclear_gene_encoding_mitochondrial_protein,_mRNA	107.07	111.516
gi|297461694|ref|XM_002701751.1|_PREDICTED:_Bos_taurus_Golgi_apparatus_protein_1_(GLG1),_mRNA	106.971	116.205
gi|84000112|ref|NM_001038068.1|_Bos_taurus_stomatin_(EPB72)-like_2_(STOML2),_mRNA	106.952	106.164
gi|78042523|ref|NM_001035032.1|_Bos_taurus_endoplasmic_reticulum_protein_44_(ERP44),_mRNA	106.781	119.106
gi|77736062|ref|NM_001034558.1|_Bos_taurus_dynactin_2_(p50)_(DCTN2),_mRNA	106.73	107.257
gi|116004322|ref|NM_001077051.1|_Bos_taurus_ataxin_10_(ATXN10),_mRNA	106.614	111.68
gi|149944708|ref|NM_001099145.1|_Bos_taurus_transmembrane_protein_176B_(TMEM176B),_mRNA	106.445	170.388
gi|115495522|ref|NM_001075810.1|_Bos_taurus_zinc_finger_protein_33B_(ZNF33B),_mRNA	106.42	69.7829
gi|91680534|ref|NM_001024509.2|_Bos_taurus_proteasome_(prosome,_macropain)_activator_subunit_1_(PA28_alpha)_(PSME1),_mRNA	105.83	108.936
gi|148234191|ref|NM_001098036.1|_Bos_taurus_solute_carrier_family_39_(zinc_transporter),_member_14_(SLC39A14),_mRNA	105.796	163.597
gi|83649734|ref|NM_203362.2|_Bos_taurus_myotrophin_(MTPN),_mRNA	105.562	121.27
gi|198282082|ref|NM_001099372.1|_Bos_taurus_ubiquitin-conjugating_enzyme_E2I_(UBC9_homolog,_yeast)_(UBE2I),_mRNA	105.347	86.6267
gi|332164769|ref|NM_001206795.1|_Bos_taurus_isoleucyl-tRNA_synthetase_2,_mitochondrial_(IARS2),_nuclear_gene_encoding_mitochondrial_protein,_mRNA	105.278	103.452
gi|297459603|ref|XM_001787130.2|_PREDICTED:_Bos_taurus_ribosomal_protein_L36a-like,_transcript_variant_1_(LOC100138915),_mRNA	105.161	112.654
gi|77735938|ref|NM_001034494.1|_Bos_taurus_proliferating_cell_nuclear_antigen_(PCNA),_mRNA	105.097	75.8381
gi|136255545|ref|NM_174281.3|_Bos_taurus_coatomer_protein_complex,_subunit_beta_2_(beta_prime)_(COPB2),_mRNA	104.878	110.273
gi|75812935|ref|NM_001033620.1|_Bos_taurus_NADH_dehydrogenase_(ubiquinone)_1_beta_subcomplex,_11,_17.3kDa_(NDUFB11),_nuclear_gene_encoding_mitochondrial_protein,_mRNA	104.786	130.819
gi|297489995|ref|XM_002697930.1|_PREDICTED:_Bos_taurus_serine/arginine_repetitive_matrix_2_(SRRM2),_mRNA	104.783	88.5884
gi|297472316|ref|XM_002685734.1|_PREDICTED:_Bos_taurus_chromosome_1_open_reading_frame_151_protein-like_(LOC100295169),_mRNA	104.766	112.158
gi|84000242|ref|NM_001038138.1|_Bos_taurus_PRELI_domain_containing_1_(PRELID1),_mRNA	104.208	95.1936
gi|78369451|ref|NM_001035299.1|_Bos_taurus_chromosome_5_open_reading_frame_15_ortholog_(C7H5orf15),_mRNA	104.089	110.554
gi|78369465|ref|NM_001035406.1|_Bos_taurus_non-SMC_element_1_homolog_(S._cerevisiae)_(NSMCE1),_mRNA	104.032	131.356
gi|262073076|ref|NM_001166510.1|_Bos_taurus_phospholipase_C,_beta_4_(PLCB4),_mRNA	103.867	101.769
gi|262063569|ref|NM_001166492.1|_Bos_taurus_cadherin_2,_type_1,_N-cadherin_(neuronal)_(CDH2),_mRNA	103.681	53.3005
gi|75832081|ref|NM_176648.3|_Bos_taurus_capping_protein_(actin_filament)_muscle_Z-line,_beta_(CAPZB),_mRNA	103.533	105.434
gi|31343619|ref|NM_175832.2|_Bos_taurus_hepatoma-derived_growth_factor_(HDGF),_mRNA	103.525	92.9601
gi|78042487|ref|NM_001035010.1|_Bos_taurus_CAP,_adenylate_cyclase-associated_protein_1_(yeast)_(CAP1),_mRNA	103.489	93.2213
gi|31341358|ref|NM_176652.2|_Bos_taurus_NADH_dehydrogenase_(ubiquinone)_Fe-S_protein_5,_15kDa_(NADH-coenzyme_Q_reductase)_(NDUFS5),_nuclear_gene_encoding_mitochondrial_protein,_mRNA	103.361	107.069
gi|78369355|ref|NM_001035487.1|_Bos_taurus_tetraspanin_3_(TSPAN3),_mRNA	103.329	114.554
gi|78369423|ref|NM_001035393.1|_Bos_taurus_ATPase,_Na+/K+_transporting,_beta_3_polypeptide_(ATP1B3),_mRNA	103.147	103.333
gi|115497279|ref|NM_001076479.1|_Bos_taurus_small_nuclear_ribonucleoprotein_D3_polypeptide_18kDa_(SNRPD3),_mRNA	103.108	97.8127
gi|164450472|ref|NM_001113257.1|_Bos_taurus_high_mobility_group_box_3_(HMGB3),_transcript_variant_2,_mRNA	102.982	71.813
gi|297490129|ref|XM_002698036.1|_PREDICTED:_Bos_taurus_NOMO3-like_protein_(LOC515570),_mRNA	102.948	129.074
gi|27807516|ref|NM_174789.1|_Bos_taurus_serpin_peptidase_inhibitor,_clade_B_(ovalbumin),_member_6_(SERPINB6),_mRNA	102.465	95.4617
gi|115495840|ref|NM_001076177.1|_Bos_taurus_budding_uninhibited_by_benzimidazoles_3_homolog_(yeast)_(BUB3),_mRNA	102.363	83.1764
gi|297463707|ref|XM_589328.5|_PREDICTED:_Bos_taurus_H1_histone_family,_member_X-like_(LOC511901),_mRNA	102.288	49.8337
gi|253735678|ref|NM_001163225.1|_Bos_taurus_selenoprotein_W,_1_(SEPW1),_mRNA	102.251	93.4198
gi|31343616|ref|NM_175828.2|_Bos_taurus_NADH_dehydrogenase_(ubiquinone)_1_beta_subcomplex,_2,_8kDa_(NDUFB2),_nuclear_gene_encoding_mitochondrial_protein,_mRNA	102.036	106.238
gi|82697382|ref|NM_001037477.1|_Bos_taurus_protein_phosphatase_2,_regulatory_subunit_A,_alpha_(PPP2R1A),_mRNA	102	105.94
gi|78369445|ref|NM_001035316.1|_Bos_taurus_protein_phosphatase_1,_catalytic_subunit,_alpha_isozyme_(PPP1CA),_mRNA	101.893	100.867
gi|118150881|ref|NM_001077886.1|_Bos_taurus_thioredoxin-like_1_(TXNL1),_mRNA	101.84	108.955
gi|297465352|ref|XM_002703757.1|_PREDICTED:_Bos_taurus_chromosome_1_open_reading_frame_151_protein_(LOC100295169),_mRNA	101.686	114.819
gi|114051278|ref|NM_001046035.1|_Bos_taurus_fucosidase,_alpha-L-_1,_tissue_(FUCA1),_mRNA	101.582	84.0024
gi|115496269|ref|NM_001075993.1|_Bos_taurus_outer_dense_fiber_of_sperm_tails_2-like_(ODF2L),_mRNA	101.366	102.757
gi|31342100|ref|NM_174403.2|_Bos_taurus_nuclear_receptor_subfamily_5,_group_A,_member_1_(NR5A1),_mRNA	101.34	98.2026
gi|84370060|ref|NM_001038518.1|_Bos_taurus_MHC_class_I_heavy_chain_(BOLA),_transcript_variant_1,_mRNA	101.204	26.4816
gi|73853757|ref|NM_174492.2|_Bos_taurus_tyrosine_3-monooxygenase/tryptophan_5-monooxygenase_activation_protein,_eta_polypeptide_(YWHAH),_mRNA	101.181	81.8617
gi|114052696|ref|NM_001045885.1|_Bos_taurus_TAP_binding_protein_(tapasin)_(TAPBP),_mRNA	101.104	107.925
gi|91176276|ref|NM_001034050.1|_Bos_taurus_ATPase,_H+_transporting,_lysosomal_9kDa,_V0_subunit_e1_(ATP6V0E1),_mRNA	101.047	99.9691
gi|157279906|ref|NM_001104999.1|_Bos_taurus_parathymosin_(PTMS),_mRNA	100.939	88.3773
gi|31341403|ref|NM_176659.2|_Bos_taurus_NADH_dehydrogenase_(ubiquinone)_1_alpha_subcomplex,_3,_9kDa_(NDUFA3),_mRNA	100.937	107.789
gi|83320120|ref|NM_001035324.1|_Bos_taurus_RNA_binding_motif_protein_8A_(RBM8A),_mRNA	100.867	100.957
gi|78369417|ref|NM_001035417.1|_Bos_taurus_THO_complex_4_(THOC4),_mRNA	100.819	93.2431
gi|31340799|ref|NM_174732.2|_Bos_taurus_prefoldin_subunit_5_(PFDN5),_mRNA	100.548	111.034
gi|164448579|ref|NM_001113256.1|_Bos_taurus_FK506_binding_protein_2,_13kDa_(FKBP2),_transcript_variant_1,_mRNA	100.492	95.0702
gi|77736376|ref|NM_001034717.1|_Bos_taurus_RAD21_homolog_(S._pombe)_(RAD21),_mRNA	100.394	90.028
gi|297493054|ref|XM_002700032.1|_PREDICTED:_Bos_taurus_ribosomal_protein_L23a-like_(LOC786430),_mRNA	100.345	104.618
gi|297488835|ref|XM_002697143.1|_PREDICTED:_Bos_taurus_H1_histone_family,_member_X-like_(LOC511901),_mRNA	100.25	105.64
gi|83035066|ref|NM_001037605.1|_Bos_taurus_mitochondrial_ribosomal_protein_S33_(MRPS33),_nuclear_gene_encoding_mitochondrial_protein,_mRNA	100.23	99.6761
gi|219522065|ref|NM_001143738.1|_Bos_taurus_phosphogluconate_dehydrogenase_(PGD),_mRNA	100.18	124.916
gi|115495486|ref|NM_001075163.1|_Bos_taurus_transmembrane_protein_50A_(TMEM50A),_mRNA	100.136	108.378
gi|297464246|ref|XM_002703106.1|_PREDICTED:_Bos_taurus_MYC-associated_zinc_finger_protein-like_(LOC100296937),_partial_mRNA	99.9499	93.2152
gi|77736218|ref|NM_001034638.1|_Bos_taurus_retinoblastoma_binding_protein_7_(RBBP7),_mRNA	99.7332	85.6021
gi|144953870|ref|NM_001034759.2|_Bos_taurus_15_kDa_selenoprotein_(SEP15),_mRNA	99.5467	106.04
gi|115495354|ref|NM_001075415.1|_Bos_taurus_solute_carrier_family_25,_member_39_(SLC25A39),_mRNA	99.4941	101.694
gi|122692536|ref|NM_001080262.1|_Bos_taurus_damage-specific_DNA_binding_protein_1,_127kDa_(DDB1),_mRNA	99.447	93.798
gi|84370200|ref|NM_001038582.1|_Bos_taurus_electron-transfer-flavoprotein,_beta_polypeptide_(ETFB),_mRNA	99.2662	100.47
gi|115496491|ref|NM_001076495.1|_Bos_taurus_KDEL_(Lys-Asp-Glu-Leu)_endoplasmic_reticulum_protein_retention_receptor_1_(KDELR1),_mRNA	99.1738	113.948
gi|303324569|ref|NM_001195013.1|_Bos_taurus_archain_1_(ARCN1),_mRNA	98.9694	103.929
gi|165973965|ref|NM_001113718.1|_Bos_taurus_overexpressed_breast_tumor_protein_homolog_(TOMM6),_mRNA	98.9567	102.064
gi|31343014|ref|NM_174023.2|_Bos_taurus_clathrin,_heavy_chain_(Hc)_(CLTC),_mRNA	98.7181	102.493
gi|315709517|ref|NM_001101875.2|_Bos_taurus_thioredoxin_interacting_protein_(TXNIP),_mRNA	98.6377	231.469
gi|297469383|ref|XM_002706880.1|_PREDICTED:_Bos_taurus_thymosin,_beta_4_(LOC100137883),_mRNA	98.4789	49.6389
gi|156121174|ref|NM_001102265.1|_Bos_taurus_homocysteine-inducible,_endoplasmic_reticulum_stress-inducible,_ubiquitin-like_domain_member_1_(HERPUD1),_mRNA	98.3203	137.644
gi|27806812|ref|NM_173955.1|_Bos_taurus_pleiotrophin_(PTN),_mRNA	98.3075	83.3232
gi|31342551|ref|NM_174226.2|_Bos_taurus_ARP3_actin-related_protein_3_homolog_(yeast)_(ACTR3),_mRNA	98.1366	101.598
gi|115432045|ref|NM_174581.3|_Bos_taurus_protein_phosphatase_1,_catalytic_subunit,_gamma_isozyme_(PPP1CC),_mRNA	97.9433	92.379
gi|70778779|ref|NM_001025343.1|_Bos_taurus_retinol_binding_protein_1,_cellular_(RBP1),_mRNA	97.8436	98.9412
gi|297487527|ref|XM_002696241.1|_PREDICTED:_Bos_taurus_tyrosine_3/tryptophan_5_-monooxygenase_activation_protein,_zeta_polypeptide_(LOC100336229),_mRNA	97.7949	106.442
gi|329663883|ref|NM_001205400.1|_Bos_taurus_fibrillarin_(FBL),_mRNA	97.6451	73.5219
gi|297469895|ref|XM_866556.4|_PREDICTED:_Bos_taurus_ribosomal_protein_L23a-like,_transcript_variant_1_(LOC615028),_mRNA	97.5708	96.1814
gi|134085923|ref|NM_001083373.1|_Bos_taurus_cyclin_I_(CCNI),_mRNA	97.5385	107.881
gi|31343575|ref|NM_175810.2|_Bos_taurus_NADH_dehydrogenase_(ubiquinone)_Fe-S_protein_6,_13kDa_(NADH-coenzyme_Q_reductase)_(NDUFS6),_nuclear_gene_encoding_mitochondrial_protein,_mRNA	97.2412	97.5505
gi|330340408|ref|NM_001206436.1|_Bos_taurus_guanine_monphosphate_synthetase_(GMPS),_mRNA	97.1519	96.2316
gi|262073105|ref|NM_001166521.1|_Bos_taurus_cathepsin_D_(CTSD),_mRNA	96.9931	130.816
gi|31342292|ref|NM_174335.2|_Bos_taurus_hydroxyacyl-CoA_dehydrogenase/3-ketoacyl-CoA_thiolase/enoyl-CoA_hydratase_(trifunctional_protein),_alpha_subunit_(HADHA),_nuclear_gene_encoding_mitochondrial_protein,_mRNA	96.9225	99.5584
gi|149642986|ref|NM_001098856.1|_Bos_taurus_S100_calcium_binding_protein_A11_(S100A11),_mRNA	96.9041	145.518
gi|115495422|ref|NM_001075146.1|_Bos_taurus_histone_deacetylase_2_(HDAC2),_mRNA	96.884	94.2163
gi|154152188|ref|NM_001100335.1|_Bos_taurus_translocase_of_outer_mitochondrial_membrane_22_homolog_(yeast)_(TOMM22),_nuclear_gene_encoding_mitochondrial_protein,_mRNA	96.8286	99.8667
gi|117935048|ref|NM_177496.3|_Bos_taurus_exostosin_2_(EXT2),_mRNA	96.7766	92.0704
gi|115495554|ref|NM_001076271.1|_Bos_taurus_endoplasmic_reticulum_protein_29_(ERP29),_mRNA	96.7063	88.6743
gi|31341491|ref|NM_174629.2|_Bos_taurus_UQCRC1_protein_(UQCRC1),_mRNA	96.6916	94.0906
gi|297468348|ref|XM_002705906.1|_PREDICTED:_Bos_taurus_cytochrome_c_oxidase,_subunit_VIIc-like_(LOC100335836),_mRNA	96.5872	140.041
gi|31342369|ref|NM_174306.2|_Bos_taurus_NADH_dehydrogenase_(ubiquinone)_1_alpha_subcomplex,_12_(NDUFA12),_nuclear_gene_encoding_mitochondrial_protein,_mRNA	96.5286	103.289
gi|77736380|ref|NM_001034719.1|_Bos_taurus_OTU_domain,_ubiquitin_aldehyde_binding_1_(OTUB1),_mRNA	96.464	92.3167
gi|31343546|ref|NM_175794.2|_Bos_taurus_NADH_dehydrogenase_(ubiquinone)_1_alpha_subcomplex,_1,_7.5kDa_(NDUFA1),_nuclear_gene_encoding_mitochondrial_protein,_mRNA	96.327	103.053
gi|87196509|ref|NM_001010995.2|_Bos_taurus_tropomyosin_2_(beta)_(TPM2),_mRNA	96.278	68.335
gi|114053002|ref|NM_001046240.1|_Bos_taurus_proteasome_(prosome,_macropain)_26S_subunit,_ATPase,_6_(PSMC6),_mRNA	96.2567	92.2112
gi|115495818|ref|NM_001075455.1|_Bos_taurus_vacuolar_protein_sorting_26_homolog_A_(S._pombe)_(VPS26A),_mRNA	96.0735	75.838
gi|164518999|ref|NM_001113296.1|_Bos_taurus_ribonucleotide_reductase_M1_(RRM1),_mRNA	96.0428	67.5848
gi|77735716|ref|NM_001034381.1|_Bos_taurus_proteasome_(prosome,_macropain)_subunit,_alpha_type,_4_(PSMA4),_mRNA	96.0319	96.8211
gi|77735484|ref|NM_001034265.1|_Bos_taurus_motile_sperm_domain_containing_3_(MOSPD3),_mRNA	95.9354	128.69
gi|114051775|ref|NM_001045974.1|_Bos_taurus_autocrine_motility_factor_receptor_(AMFR),_mRNA	95.8244	108.395
gi|78369499|ref|NM_001035307.1|_Bos_taurus_endothelial_differentiation-related_factor_1_(EDF1),_mRNA	95.742	93.792
gi|134085806|ref|NM_001083480.1|_Bos_taurus_capping_protein_(actin_filament)_muscle_Z-line,_alpha_1_(CAPZA1),_mRNA	95.6895	95.8712
gi|149773583|ref|NM_001098983.1|_Bos_taurus_malectin_(MLEC),_mRNA	95.6587	92.0499
gi|330864778|ref|NM_001206577.1|_Bos_taurus_transferrin_receptor_(p90,_CD71)_(TFRC),_mRNA	95.6317	78.8468
gi|297489953|ref|XM_002697919.1|_PREDICTED:_Bos_taurus_tumor_protein,_translationally-controlled_1-like_(LOC100337367),_mRNA	95.5441	81.4707
gi|157785592|ref|NM_001105638.1|_Bos_taurus_PRP8_pre-mRNA_processing_factor_8_homolog_(S._cerevisiae)_(PRPF8),_mRNA	95.3029	87.751
gi|31342017|ref|NM_174432.2|_Bos_taurus_peroxiredoxin_3_(PRDX3),_nuclear_gene_encoding_mitochondrial_protein,_mRNA	95.2129	90.6949
gi|156120500|ref|NM_001101926.1|_Bos_taurus_suppression_of_tumorigenicity_13_(colon_carcinoma)_(Hsp70_interacting_protein)_(ST13),_mRNA	95.1235	102.82
gi|126165221|ref|NM_001081737.1|_Bos_taurus_cancer_susceptibility_candidate_4_(CASC4),_mRNA	95.0472	115.356
gi|83715991|ref|NM_001037815.1|_Bos_taurus_coatomer_protein_complex,_subunit_gamma_(COPG),_mRNA	94.8982	91.4375
gi|156120432|ref|NM_001101892.1|_Bos_taurus_hypothetical_LOC508021_(C3H1orf109),_mRNA	94.8586	63.6863
gi|114053120|ref|NM_001046260.1|_Bos_taurus_reticulocalbin_3,_EF-hand_calcium_binding_domain_(RCN3),_mRNA	94.8163	96.386
gi|118150923|ref|NM_001077909.1|_Bos_taurus_insulin_induced_gene_1_(INSIG1),_mRNA	94.6892	94.0589
gi|31340998|ref|NM_174800.2|_Bos_taurus_craniofacial_development_protein_2_(CFDP2),_mRNA	94.6547	86.7513
gi|115495704|ref|NM_001076163.1|_Bos_taurus_actin_related_protein_2/3_complex,_subunit_4,_20kDa_(ARPC4),_mRNA	94.4864	93.8797
gi|31342594|ref|NM_174207.2|_Bos_taurus_Tu_translation_elongation_factor,_mitochondrial_(TUFM),_nuclear_gene_encoding_mitochondrial_protein,_mRNA	94.475	93.5688
gi|122692548|ref|NM_001080268.1|_Bos_taurus_U2_small_nuclear_RNA_auxiliary_factor_1_(U2AF1),_mRNA	94.4435	81.7896
gi|77735912|ref|NM_001034481.1|_Bos_taurus_archaelysin_family_metallopeptidase_2_(AMZ2),_mRNA	94.4253	105.157
gi|129277528|ref|NM_001082608.1|_Bos_taurus_heterogeneous_nuclear_ribonucleoprotein_R_(HNRNPR),_mRNA	94.4036	92.0712
gi|297469022|ref|XM_001251320.3|_PREDICTED:_Bos_taurus_ribosomal_protein_L23a-like_(LOC786430),_mRNA	94.2475	93.4526
gi|156121186|ref|NM_001102271.1|_Bos_taurus_CDC-like_kinase_1_(CLK1),_mRNA	94.1548	86.8715
gi|115496799|ref|NM_001075685.1|_Bos_taurus_KDEL_(Lys-Asp-Glu-Leu)_containing_1_(KDELC1),_mRNA	94.1321	105.104
gi|116004290|ref|NM_001077034.1|_Bos_taurus_brain_expressed_X-linked_2_(BEX2),_mRNA	93.9697	345.003
gi|77736038|ref|NM_001034546.1|_Bos_taurus_NSA2_ribosome_biogenesis_homolog_(S._cerevisiae)_(NSA2),_mRNA	93.7425	99.5575
gi|114051090|ref|NM_001046017.1|_Bos_taurus_splicing_factor_3B,_14_kDa_subunit_(SF3B14),_mRNA	93.5978	96.7252
gi|77735830|ref|NM_001034442.1|_Bos_taurus_dynein,_light_chain,_roadblock-type_1_(DYNLRB1),_mRNA	93.2686	93.881
gi|31342577|ref|NM_174215.2|_Bos_taurus_ubiquinol-cytochrome_c_reductase_(6.4kD)_subunit_(UQCR11),_nuclear_gene_encoding_mitochondrial_protein,_mRNA	93.2677	99.1318
gi|297478301|ref|XM_002689952.1|_PREDICTED:_Bos_taurus_ubiquitin_and_ribosomal_protein_S27a-like_(RPS27A),_mRNA	93.2662	95.6259
gi|31342534|ref|NM_174233.2|_Bos_taurus_angiotensin_II_receptor,_type_1_(AGTR1),_mRNA	93.1078	62.4802
gi|297476015|ref|XM_002688363.1|_PREDICTED:_Bos_taurus_ribosomal_protein_L23a-like_(LOC100300832),_mRNA	92.9311	95.7076
gi|155371842|ref|NM_001101056.1|_Bos_taurus_casein_kinase_1,_gamma_2_(CSNK1G2),_mRNA	92.8542	87.8112
gi|297488626|ref|XR_084642.1|_PREDICTED:_Bos_taurus_rCG42310-like_(LOC514296),_miscRNA	92.6902	94.1521
gi|164420730|ref|NM_001035283.2|_Bos_taurus_transaldolase_1_(TALDO1),_mRNA	92.6555	91.0948
gi|78369391|ref|NM_001035481.1|_Bos_taurus_chromatin_target_of_PRMT1_(CHTOP),_mRNA	92.4303	94.979
gi|126165217|ref|NM_001081734.1|_Bos_taurus_molybdenum_cofactor_synthesis_3_(MOCS3),_mRNA	92.4064	67.8365
gi|126723420|ref|NM_001082436.1|_Bos_taurus_cell_division_cycle_20_homolog_(S._cerevisiae)_(CDC20),_mRNA	92.3974	62.3893
gi|110626168|ref|NM_176641.1|_Bos_taurus_sequestosome_1_(SQSTM1),_mRNA	92.3746	94.0595
gi|77735800|ref|NM_001034423.1|_Bos_taurus_proteasome_(prosome,_macropain)_26S_subunit,_non-ATPase,_7_(PSMD7),_mRNA	92.2784	102.646
gi|194687198|ref|XM_001255820.2|_PREDICTED:_Bos_taurus_FDXR_protein-like_(LOC788912),_partial_mRNA	92.133	98.7157
gi|32880222|ref|NM_182657.1|_Bos_taurus_reticulon_3_(RTN3),_mRNA	92.0528	106.507
gi|27806928|ref|NM_173889.1|_Bos_taurus_adenylate_kinase_2_(AK2),_nuclear_gene_encoding_mitochondrial_protein,_mRNA	92.0003	82.3886
gi|114051365|ref|NM_001046181.1|_Bos_taurus_aldehyde_dehydrogenase_18_family,_member_A1_(ALDH18A1),_nuclear_gene_encoding_mitochondrial_protein,_mRNA	91.9181	102.76
gi|139948958|ref|NM_001083726.1|_Bos_taurus_SET_domain_and_mariner_transposase_fusion_gene_(SETMAR),_mRNA	91.9015	74.1313
gi|165973961|ref|NM_001113726.1|_Bos_taurus_polymerase_(RNA)_II_(DNA_directed)_polypeptide_L,_7.6kDa_(POLR2L),_mRNA	91.8428	94.8505
gi|115496615|ref|NM_001076018.1|_Bos_taurus_methylenetetrahydrofolate_dehydrogenase_(NADP+_dependent)_1-like_(MTHFD1L),_nuclear_gene_encoding_mitochondrial_protein,_mRNA	91.8265	89.0992
gi|148228870|ref|NM_001098117.1|_Bos_taurus_BCL2-associated_transcription_factor_1_(BCLAF1),_mRNA	91.7303	82.4533
gi|226874884|ref|NM_001034293.2|_Bos_taurus_prolyl_4-hydroxylase,_alpha_polypeptide_II_(P4HA2),_transcript_variant_2,_mRNA	91.7148	108.96
gi|297479101|ref|XM_002690516.1|_PREDICTED:_Bos_taurus_TRIM5/cyclophilin_A_fusion_protein-like_(PPIA),_mRNA	91.6996	84.957
gi|157744499|ref|NM_174793.2|_Bos_taurus_tyrosine_3-monooxygenase/tryptophan_5-monooxygenase_activation_protein,_gamma_polypeptide_(YWHAG),_mRNA	91.696	90.5551
gi|77736334|ref|NM_001034695.1|_Bos_taurus_cytochrome_c_oxidase_subunit_VIIa_polypeptide_2_like_(COX7A2L),_nuclear_gene_encoding_mitochondrial_protein,_mRNA	91.6537	100.294
gi|274317530|ref|NM_001114192.2|_Bos_taurus_heat_shock_70kDa_protein_4_(HSPA4),_mRNA	91.5591	99.3103
gi|124249255|ref|NM_001080914.1|_Bos_taurus_tumor_suppressor_candidate_3_(TUSC3),_mRNA	91.399	97.537
gi|31343577|ref|NM_175812.2|_Bos_taurus_histidine_triad_nucleotide_binding_protein_1_(HINT1),_mRNA	91.2617	95.3667
gi|297467516|ref|XM_001787994.2|_PREDICTED:_Bos_taurus_ubiquitin_and_ribosomal_protein_S27a-like_(RPS27A),_mRNA	91.2597	94.3106
gi|115497903|ref|NM_001076107.1|_Bos_taurus_chromosome_10_open_reading_frame_97_ortholog_(C13H10ORF97),_mRNA	91.2343	113.164
gi|115495958|ref|NM_001075468.1|_Bos_taurus_DEAD_(Asp-Glu-Ala-Asp)_box_polypeptide_1_(DDX1),_mRNA	91.1398	81.7674
gi|78369166|ref|NM_001035427.1|_Bos_taurus_serine_incorporator_1_(SERINC1),_mRNA	91.0586	99.832
gi|78369471|ref|NM_001035296.1|_Bos_taurus_eukaryotic_translation_initiation_factor_3,_subunit_L_(EIF3L),_mRNA	91.0024	87.7614
gi|115497345|ref|NM_001075125.1|_Bos_taurus_adaptor-related_protein_complex_2,_beta_1_subunit_(AP2B1),_mRNA	90.7983	100.594
gi|149642568|ref|NM_001099121.1|_Bos_taurus_DnaJ_(Hsp40)_homolog,_subfamily_C,_member_10_(DNAJC10),_mRNA	90.63	102.081
gi|297477353|ref|XM_002689268.1|_PREDICTED:_Bos_taurus_Nedd4_family_interacting_protein_1-like_(LOC541196),_partial_mRNA	90.5825	103.881
gi|115495022|ref|NM_001075499.1|_Bos_taurus_RAB18,_member_RAS_oncogene_family_(RAB18),_mRNA	90.5168	104.176
gi|31341640|ref|NM_174569.2|_Bos_taurus_poly(A)_binding_protein,_nuclear_1_(PABPN1),_mRNA	90.3965	77.436
gi|87196517|ref|NM_001025319.2|_Bos_taurus_cytochrome_P450,_family_51,_subfamily_A,_polypeptide_1_(CYP51A1),_mRNA	90.3378	96.0635
gi|76253696|ref|NM_174180.3|_Bos_taurus_dehydrogenase/reductase_(SDR_family)_member_3_(DHRS3),_mRNA	90.2367	78.5255
gi|300796170|ref|NM_001192030.1|_Bos_taurus_heterogeneous_nuclear_ribonucleoprotein_L_(HNRNPL),_mRNA	90.2239	83.1116
gi|82697390|ref|NM_001037485.1|_Bos_taurus_SRA_stem-loop-interacting_RNA-binding_protein_(C10H14orf156),_mRNA	90.2219	92.5129
gi|31342987|ref|NM_174036.2|_Bos_taurus_DEAH_(Asp-Glu-Ala-His)_box_polypeptide_9_(DHX9),_mRNA	90.2074	84.1059
gi|77735726|ref|NM_001034390.1|_Bos_taurus_polymerase_(DNA_directed),_epsilon_3_(p17_subunit)_(POLE3),_mRNA	90.1593	71.5473
gi|239937526|ref|NM_001113306.1|_Bos_taurus_translocase_of_outer_mitochondrial_membrane_7_homolog_(yeast)_(TOMM7),_nuclear_gene_encoding_mitochondrial_protein,_mRNA	89.9534	101.986
gi|297485588|ref|XM_002694980.1|_PREDICTED:_Bos_taurus_heterogeneous_nuclear_ribonucleoprotein_L_(HNRNPL),_mRNA	89.8125	82.4018
gi|31343208|ref|NM_173943.2|_Bos_taurus_nicotinamide_nucleotide_transhydrogenase_(NNT),_nuclear_gene_encoding_mitochondrial_protein,_mRNA	89.808	83.8327
gi|122692414|ref|NM_001080327.1|_Bos_taurus_tetratricopeptide_repeat_domain_35_(TTC35),_mRNA	89.8006	80.4519
gi|297493170|ref|XM_002700122.1|_PREDICTED:_Bos_taurus_PHD_finger_protein_8_(PHF8),_mRNA	89.7899	99.9258
gi|126723027|ref|NM_001082424.1|_Bos_taurus_solute_carrier_family_38,_member_2_(SLC38A2),_mRNA	89.7049	103.101
gi|77736346|ref|NM_001034701.1|_Bos_taurus_DAZ_associated_protein_2_(DAZAP2),_mRNA	89.6985	93.708
gi|157074097|ref|NM_001103291.1|_Bos_taurus_leucine_proline-enriched_proteoglycan_(leprecan)_1_(LEPRE1),_mRNA	89.6439	88.7243
gi|77736182|ref|NM_001034618.1|_Bos_taurus_eukaryotic_translation_initiation_factor_3,_subunit_C-like_(EIF3CL),_mRNA	89.5342	91.2295
gi|31341840|ref|NM_174494.2|_Bos_taurus_acyl-CoA_dehydrogenase,_very_long_chain_(ACADVL),_nuclear_gene_encoding_mitochondrial_protein,_mRNA	89.5023	88.3221
gi|31341044|ref|NM_174814.2|_Bos_taurus_tyrosine_3-monooxygenase/tryptophan_5-monooxygenase_activation_protein,_zeta_polypeptide_(YWHAZ),_mRNA	89.4808	94.9837
gi|115495888|ref|NM_001076183.1|_Bos_taurus_cannabinoid_receptor_interacting_protein_1_(CNRIP1),_mRNA	89.4473	74.4342
gi|297487713|ref|XM_002696393.1|_PREDICTED:_Bos_taurus_hypothetical_LOC100138964_(LOC100138964),_mRNA	89.4335	57.4661
gi|78369565|ref|NM_001035458.1|_Bos_taurus_SMT3_suppressor_of_mif_two_3_homolog_1_(S._cerevisiae)_(SUMO1),_mRNA	89.3311	97.092
gi|300796254|ref|NM_001192034.1|_Bos_taurus_arrestin_domain_containing_4_(ARRDC4),_mRNA	89.3249	103.274
gi|156120746|ref|NM_001102050.1|_Bos_taurus_anoctamin_4_(ANO4),_mRNA	89.1399	64.9886
gi|156139048|ref|NM_001102365.1|_Bos_taurus_hydroxysteroid_(17-beta)_dehydrogenase_1_(HSD17B1),_mRNA	89.1138	60.3447
gi|78050056|ref|NM_001035066.1|_Bos_taurus_CKLF-like_MARVEL_transmembrane_domain_containing_6_(CMTM6),_mRNA	88.9966	84.0593
gi|77736268|ref|NM_001034662.1|_Bos_taurus_proteasome_(prosome,_macropain)_subunit,_alpha_type,_2_(PSMA2),_mRNA	88.87	97.1161
gi|77736028|ref|NM_001034541.1|_Bos_taurus_methylmalonic_aciduria_(cobalamin_deficiency)_cblD_type,_with_homocystinuria_(MMADHC),_nuclear_gene_encoding_mitochondrial_protein,_mRNA	88.7808	92.5446
gi|84370066|ref|NM_001038515.1|_Bos_taurus_centrin,_EF-hand_protein,_2_(CETN2),_mRNA	88.6912	95.2436
gi|115496195|ref|NM_001075822.1|_Bos_taurus_electron-transfer-flavoprotein,_alpha_polypeptide_(ETFA),_nuclear_gene_encoding_mitochondrial_protein,_mRNA	88.4902	91.037
gi|75832114|ref|NM_001015657.2|_Bos_taurus_vacuolar_protein_sorting_25_homolog_(S._cerevisiae)_(VPS25),_mRNA	88.4401	87.9858
gi|297463755|ref|XM_002702840.1|_PREDICTED:_Bos_taurus_mitochondrial_carrier_homolog_1,_transcript_variant_2_(LOC100335945),_mRNA	88.4208	68.7639
gi|157074059|ref|NM_001103271.1|_Bos_taurus_splicing_factor_3b,_subunit_2,_145kDa_(SF3B2),_mRNA	88.371	77.0323
gi|116003954|ref|NM_001076869.1|_Bos_taurus_ring_finger_protein_10_(RNF10),_mRNA	88.3186	88.1607
gi|115529273|ref|NM_001025345.2|_Bos_taurus_minichromosome_maintenance_complex_component_7_(MCM7),_mRNA	88.3043	59.8295
gi|77735698|ref|NM_001034376.1|_Bos_taurus_proteasome_maturation_protein_(POMP),_mRNA	88.0445	98.2329
gi|77736248|ref|NM_001034649.1|_Bos_taurus_proteasome_(prosome,_macropain)_26S_subunit,_non-ATPase,_6_(PSMD6),_mRNA	87.9445	87.1384
gi|45430006|ref|NM_205789.1|_Bos_taurus_Der1-like_domain_family,_member_1_(DERL1),_mRNA	87.9298	104.773
gi|297483959|ref|XR_084591.1|_PREDICTED:_Bos_taurus_Bifunctional_aminoacyl-tRNA_synthetase-like_(LOC538357),_miscRNA	87.8829	87.5124
gi|83035064|ref|NM_001037594.1|_Bos_taurus_cyclin-dependent_kinase_4_(CDK4),_mRNA	87.8465	73.1792
gi|77404433|ref|NM_001034035.1|_Bos_taurus_hypoxanthine_phosphoribosyltransferase_1_(HPRT1),_mRNA	87.7824	86.2808
gi|77735602|ref|NM_001034325.1|_Bos_taurus_hypothetical_LOC508617_(MGC127874),_mRNA	87.7112	89.0448
gi|198282134|ref|NM_001101040.1|_Bos_taurus_guanine_nucleotide_binding_protein_(G_protein),_alpha_inhibiting_activity_polypeptide_2_(GNAI2),_mRNA	87.7059	88.1572
gi|31341371|ref|NM_176672.2|_Bos_taurus_NADH_dehydrogenase_(ubiquinone)_1_alpha_subcomplex,_13_(NDUFA13),_nuclear_gene_encoding_mitochondrial_protein,_mRNA	87.5618	99.1805
gi|114052349|ref|NM_001046346.1|_Bos_taurus_WD_repeat_domain_1_(WDR1),_mRNA	87.452	80.5611
gi|148237781|ref|NM_001098122.1|_Bos_taurus_synovial_sarcoma_translocation,_chromosome_18_(SS18),_mRNA	87.3899	92.9431
gi|82697404|ref|NM_001037487.1|_Bos_taurus_LSM3_homolog,_U6_small_nuclear_RNA_associated_(S._cerevisiae)_(LSM3),_mRNA	87.3341	81.9159
gi|297488849|ref|XM_002697145.1|_PREDICTED:_Bos_taurus_podocalyxin-like_2-like_(PODXL2),_mRNA	87.2688	45.6221
gi|114051222|ref|NM_001046198.1|_Bos_taurus_prohibitin_2_(PHB2),_mRNA	87.2261	83.8481
gi|156120330|ref|NM_001101841.1|_Bos_taurus_RNA_binding_protein_S1,_serine-rich_domain_(RNPS1),_mRNA	87.0374	80.0512
gi|149643098|ref|NM_001099183.1|_Bos_taurus_translocase_of_outer_mitochondrial_membrane_20_homolog_(yeast)_(TOMM20),_nuclear_gene_encoding_mitochondrial_protein,_mRNA	87.0216	84.6491
gi|323690114|ref|NM_001204119.1|_Bos_taurus_paralemmin_2_(PALM2),_mRNA	87.0137	87.375
gi|164448601|ref|NM_001034353.2|_Bos_taurus_ERGIC_and_golgi_3_(ERGIC3),_mRNA	86.9998	96.1315
gi|154152010|ref|NM_001100299.1|_Bos_taurus_cysteine-rich_secretory_protein_LCCL_domain_containing_2_(CRISPLD2),_mRNA	86.9408	64.2366
gi|77736312|ref|NM_001034684.1|_Bos_taurus_LUC7-like_3_(S._cerevisiae)_(LUC7L3),_mRNA	86.9073	75.5806
gi|84992990|ref|NM_175803.3|_Bos_taurus_tubulin_folding_cofactor_A_(TBCA),_mRNA	86.8508	101.375
gi|31341485|ref|NM_174630.2|_Bos_taurus_ubiquinol-cytochrome_c_reductase_core_protein_II_(UQCRC2),_nuclear_gene_encoding_mitochondrial_protein,_mRNA	86.8469	73.6038
gi|110347591|ref|NM_173893.3|_Bos_taurus_beta-2-microglobulin_(B2M),_mRNA	86.5957	72.5908
gi|78369233|ref|NM_001035268.1|_Bos_taurus_zinc_finger_protein_207_(ZNF207),_mRNA	86.5454	84.0622
gi|297460173|ref|XM_002700877.1|_PREDICTED:_Bos_taurus_hypothetical_protein_LOC100335754_(LOC100335754),_mRNA	86.5453	80.0555
gi|114052770|ref|NM_001045873.1|_Bos_taurus_leucine_rich_repeat_containing_41_(LRRC41),_mRNA	86.4274	100.451
gi|223278399|ref|NM_176609.3|_Bos_taurus_APEX_nuclease_(multifunctional_DNA_repair_enzyme)_1_(APEX1),_mRNA	86.4245	82.3959
gi|155371884|ref|NM_001101077.1|_Bos_taurus_proteasome_(prosome,_macropain)_26S_subunit,_non-ATPase,_1_(PSMD1),_mRNA	86.4118	85.7583
gi|78045534|ref|NM_001035083.1|_Bos_taurus_proteasome_(prosome,_macropain)_26S_subunit,_ATPase,_4_(PSMC4),_mRNA	86.4027	77.8884
gi|88319949|ref|NM_001034632.2|_Bos_taurus_peptidylprolyl_cis/trans_isomerase,_NIMA-interacting_1_(PIN1),_mRNA	86.2443	90.7535
gi|155371874|ref|NM_001101072.1|_Bos_taurus_hypothetical_LOC510651_(C5H12orf35),_mRNA	86.2439	85.5361
gi|84000050|ref|NM_001038038.1|_Bos_taurus_ATPase,_H+_transporting,_lysosomal_21kDa,_V0_subunit_b_(ATP6V0B),_mRNA	86.1386	93.4545
gi|84370114|ref|NM_001038543.1|_Bos_taurus_sperm_associated_antigen_7_(SPAG7),_mRNA	86.0448	62.1856
gi|84370042|ref|NM_001038505.1|_Bos_taurus_stress_70_protein_chaperone,_microsome-associated,_60kDa_(HSPA13),_mRNA	86.0168	102.246
gi|34147038|ref|NM_183080.1|_Bos_taurus_CD46_molecule,_complement_regulatory_protein_(CD46),_mRNA	85.9742	95.6752
gi|156523067|ref|NM_001102477.1|_Bos_taurus_ubiquitin-like_modifier_activating_enzyme_1_(UBA1),_mRNA	85.917	79.932
gi|114051601|ref|NM_001046442.1|_Bos_taurus_KH_domain_containing,_RNA_binding,_signal_transduction_associated_1_(KHDRBS1),_mRNA	85.9159	87.672
gi|50872140|ref|NM_001002885.1|_Bos_taurus_thymosin_beta_4,_X-linked_(TMSB4X),_mRNA	85.6853	95.2348
gi|31340842|ref|NM_174749.2|_Bos_taurus_peroxiredoxin_5_(PRDX5),_nuclear_gene_encoding_mitochondrial_protein,_mRNA	85.6273	89.986
gi|297468673|ref|XM_002706183.1|_PREDICTED:_Bos_taurus_transcription_elongation_factor_A_protein-like_8-like_(LOC100335186),_mRNA	85.4571	84.5405
gi|31340672|ref|NM_174711.2|_Bos_taurus_casein_kinase_1,_alpha_1_(CSNK1A1),_mRNA	85.4363	91.661
gi|78050078|ref|NM_001035056.1|_Bos_taurus_transmembrane_protein_111_(TMEM111),_mRNA	85.3288	94.8382
gi|31343328|ref|NM_175718.2|_Bos_taurus_NADH_dehydrogenase_(ubiquinone)_1_alpha_subcomplex,_11,_14.7kDa_(NDUFA11),_nuclear_gene_encoding_mitochondrial_protein,_mRNA	85.2403	90.0153
gi|115497983|ref|NM_001076473.1|_Bos_taurus_phosphatidic_acid_phosphatase_type_2B_(PPAP2B),_mRNA	85.179	91.1073
gi|297464895|ref|XM_002703502.1|_PREDICTED:_Bos_taurus_glucosidase,_alpha;_neutral_AB_(GANAB),_mRNA	85.1543	84.548
gi|83035088|ref|NM_001037603.1|_Bos_taurus_PDZ_domain_containing_11_(PDZD11),_mRNA	85.1087	82.0892
gi|75832059|ref|NM_174336.3|_Bos_taurus_hydroxyacyl-CoA_dehydrogenase/3-ketoacyl-CoA_thiolase/enoyl-CoA_hydratase_(trifunctional_protein),_beta_subunit_(HADHB),_nuclear_gene_encoding_mitochondrial_protein,_mRNA	85.0534	76.4896
gi|62751684|ref|NM_001015621.1|_Bos_taurus_eukaryotic_translation_initiation_factor_2,_subunit_2_beta,_38kDa_(EIF2S2),_mRNA	84.9487	74.7326
gi|83035120|ref|NM_001037629.1|_Bos_taurus_translocase_of_inner_mitochondrial_membrane_8_homolog_B_(yeast)_(TIMM8B),_nuclear_gene_encoding_mitochondrial_protein,_mRNA	84.9376	76.2229
gi|73853763|ref|NM_175818.3|_Bos_taurus_NADH_dehydrogenase_(ubiquinone)_1_beta_subcomplex,_10,_22kDa_(NDUFB10),_nuclear_gene_encoding_mitochondrial_protein,_mRNA	84.9292	83.6869
gi|114326211|ref|NM_001045869.1|_Bos_taurus_ATPase,_H+_transporting,_lysosomal_14kDa,_V1_subunit_F_(ATP6V1F),_mRNA	84.7668	95.7509
gi|115495668|ref|NM_001075549.1|_Bos_taurus_acetyl-CoA_acetyltransferase_2_(ACAT2),_mRNA	84.6925	81.7545
gi|77735754|ref|NM_001034404.1|_Bos_taurus_signal_peptidase_complex_subunit_1_homolog_(S._cerevisiae)_(SPCS1),_mRNA	84.6767	91.1484
gi|62460385|ref|NM_001014847.1|_Bos_taurus_RNA_binding_protein,_autoantigenic_(hnRNP-associated_with_lethal_yellow_homolog_(mouse))_(RALY),_mRNA	84.5515	73.6667
gi|297492054|ref|XM_002699286.1|_PREDICTED:_Bos_taurus_glucosidase,_alpha;_neutral_AB,_transcript_variant_1_(GANAB),_mRNA	84.5144	83.8943
gi|156718143|ref|NM_001103107.1|_Bos_taurus_ubiquitin_associated_protein_2-like_(UBAP2L),_mRNA	84.3514	80.8932
gi|115495670|ref|NM_001076199.1|_Bos_taurus_neuroplastin_(NPTN),_mRNA	84.2731	84.9543
gi|62751619|ref|NM_001015663.1|_Bos_taurus_ubiquitin-fold_modifier_conjugating_enzyme_1_(UFC1),_mRNA	84.2583	92.894
gi|115495116|ref|NM_001075386.1|_Bos_taurus_chromosome_15_open_reading_frame_40_ortholog_(C21H15orf40),_mRNA	84.2323	58.3699
gi|115495514|ref|NM_001075922.1|_Bos_taurus_DNA-damage-inducible_transcript_4_(DDIT4),_mRNA	84.1919	124.455
gi|297481534|ref|XM_002692128.1|_PREDICTED:_Bos_taurus_WW_domain-containing_adapter_with_a_coiled-coil_region-like_(WAC),_mRNA	84.1462	90.372
gi|297473539|ref|XM_002686622.1|_PREDICTED:_Bos_taurus_high_density_lipoprotein_binding_protein_(HDLBP),_mRNA	84.0648	79.0718
gi|78369503|ref|NM_001035449.1|_Bos_taurus_cell_division_cycle_associated_3_(CDCA3),_mRNA	83.9221	62.8258
gi|31340867|ref|NM_174758.2|_Bos_taurus_Niemann-Pick_disease,_type_C1_(NPC1),_mRNA	83.8077	75.1281
gi|297477213|ref|XR_084537.1|_PREDICTED:_Bos_taurus_BTBD2_protein-like_(LOC533435),_miscRNA	83.7401	88.6275
gi|147907039|ref|NM_001098022.1|_Bos_taurus_ATPase,_H+_transporting,_lysosomal_accessory_protein_2_(ATP6AP2),_mRNA	83.7356	92.4842
gi|115496603|ref|NM_001075336.1|_Bos_taurus_U2_small_nuclear_RNA_auxiliary_factor_2_(U2AF2),_mRNA	83.4465	69.7292
gi|198282094|ref|NM_001104961.1|_Bos_taurus_basic_leucine_zipper_and_W2_domains_2_(BZW2),_mRNA	83.2672	109.651
gi|297459765|ref|XM_002700670.1|_PREDICTED:_Bos_taurus_feline_leukemia_virus_subgroup_C_cellular_receptor_family,_member_2_(FLVCR2),_mRNA	83.2576	107.423
gi|75832083|ref|NM_176656.3|_Bos_taurus_NADH_dehydrogenase_(ubiquinone)_1_beta_subcomplex,_5,_16kDa_(NDUFB5),_nuclear_gene_encoding_mitochondrial_protein,_mRNA	83.2446	88.35
gi|75832080|ref|NM_176642.3|_Bos_taurus_NADH_dehydrogenase_(ubiquinone)_1,_subcomplex_unknown,_2,_14.5kDa_(NDUFC2),_nuclear_gene_encoding_mitochondrial_protein,_mRNA	83.0658	83.5059
gi|297472283|ref|XM_002685785.1|_PREDICTED:_Bos_taurus_heparan_sulfate_proteoglycan_2_(HSPG2),_mRNA	83.0332	55.1703
gi|262205516|ref|NM_001166612.1|_Bos_taurus_small_nuclear_ribonucleoprotein_25kDa_(U11/U12)_(SNRNP25),_mRNA	83.0263	73.7511
gi|154152052|ref|NM_001100350.1|_Bos_taurus_signal_recognition_particle_14kDa_(homologous_Alu_RNA_binding_protein)_(SRP14),_mRNA	82.9693	91.9384
gi|156120348|ref|NM_001101850.1|_Bos_taurus_YME1-like_1_(S._cerevisiae)_(YME1L1),_nuclear_gene_encoding_mitochondrial_protein,_mRNA	82.8324	87.6849
gi|77735954|ref|NM_001034504.1|_Bos_taurus_high_mobility_group_nucleosomal_binding_domain_3_(HMGN3),_mRNA	82.7798	77.0218
gi|31341414|ref|NM_176655.2|_Bos_taurus_NADH_dehydrogenase_(ubiquinone)_1_alpha_subcomplex,_10,_42kDa_(NDUFA10),_nuclear_gene_encoding_mitochondrial_protein,_mRNA	82.7324	81.998
gi|31343543|ref|NM_175791.2|_Bos_taurus_NADH_dehydrogenase_(ubiquinone)_1_alpha_subcomplex,_6,_14kDa_(NDUFA6),_nuclear_gene_encoding_mitochondrial_protein,_mRNA	82.5765	92.0942
gi|31343075|ref|NM_173997.2|_Bos_taurus_ADP-ribosylation_factor_guanine_nucleotide-exchange_factor_1(brefeldin_A-inhibited)_(ARFGEF1),_mRNA	82.5397	72.8606
gi|75832117|ref|NM_001024532.2|_Bos_taurus_proteasome_(prosome,_macropain)_26S_subunit,_non-ATPase,_13_(PSMD13),_mRNA	82.5012	80.9703
gi|297472033|ref|XM_002685584.1|_PREDICTED:_Bos_taurus_chondroitin_polymerizing_factor,_transcript_variant_1_(CHPF),_mRNA	82.4345	99.3704
gi|116004402|ref|NM_001077092.1|_Bos_taurus_oligosaccharyltransferase_complex_subunit_(OSTC),_mRNA	82.4326	80.7556
gi|149642738|ref|NM_001099143.1|_Bos_taurus_chromosome_15_open_reading_frame_24_ortholog_(C10H15orf24),_mRNA	82.4171	86.6191
gi|148234460|ref|NM_001077999.2|_Bos_taurus_chromosome_6_open_reading_frame_62_ortholog_(C23H6orf62),_mRNA	82.357	78.8534
gi|31341315|ref|NM_176647.2|_Bos_taurus_poly(A)_polymerase_alpha_(PAPOLA),_mRNA	82.3321	95.1552
gi|262073023|ref|NM_001166499.1|_Bos_taurus_integrin,_alpha_2_(CD49B,_alpha_2_subunit_of_VLA-2_receptor)_(ITGA2),_mRNA	82.3076	61.1839
gi|82697326|ref|NM_001037453.1|_Bos_taurus_mitochondrial_ribosomal_protein_L27_(MRPL27),_nuclear_gene_encoding_mitochondrial_protein,_mRNA	82.1423	77.519
gi|73853752|ref|NM_174217.2|_Bos_taurus_ezrin_(EZR),_mRNA	82.0886	85.9066
gi|77735510|ref|NM_001034278.1|_Bos_taurus_cold_inducible_RNA_binding_protein_(CIRBP),_mRNA	82.0791	75.2195
gi|77735842|ref|NM_001034448.1|_Bos_taurus_integrin_beta_1_binding_protein_1_(ITGB1BP1),_mRNA	81.6956	76.3479
gi|84000296|ref|NM_001038162.1|_Bos_taurus_RAB11A,_member_RAS_oncogene_family_(RAB11A),_mRNA	81.5968	95.0629
gi|114051521|ref|NM_001046592.1|_Bos_taurus_growth_and_transformation-dependent_protein_(LOC617104),_mRNA	81.3902	95.3922
gi|62751788|ref|NM_001015651.1|_Bos_taurus_glutathione_S-transferase_alpha_4_(GSTA4),_mRNA	81.2571	88.8045
gi|149642818|ref|NM_001098968.1|_Bos_taurus_TAF10_RNA_polymerase_II,_TATA_box_binding_protein_(TBP)-associated_factor,_30kDa_(TAF10),_mRNA	81.2386	85.6065
gi|94966794|ref|NM_001040488.1|_Bos_taurus_NADH_dehydrogenase_(ubiquinone)_1,_alpha/beta_subcomplex,_1,_8kDa_(NDUFAB1),_nuclear_gene_encoding_mitochondrial_protein,_mRNA	81.2346	79.1979
gi|114326219|ref|NM_001038088.2|_Bos_taurus_nuclear_autoantigenic_sperm_protein_(histone-binding)_(NASP),_mRNA	81.221	59.5902
gi|72534815|ref|NM_001031762.1|_Bos_taurus_transmembrane_protein_164_(TMEM164),_mRNA	81.204	124.513
gi|84370148|ref|NM_001038562.1|_Bos_taurus_fragile_X_mental_retardation,_autosomal_homolog_1_(FXR1),_mRNA	81.1416	86.4897
gi|75832076|ref|NM_175783.3|_Bos_taurus_NADH_dehydrogenase_(ubiquinone)_1_beta_subcomplex,_9,_22kDa_(NDUFB9),_nuclear_gene_encoding_mitochondrial_protein,_mRNA	81.0012	84.6187
gi|115495016|ref|NM_001075391.1|_Bos_taurus_SPC24,_NDC80_kinetochore_complex_component,_homolog_(S._cerevisiae)_(SPC24),_mRNA	80.8948	72.7486
gi|118150967|ref|NM_001077934.1|_Bos_taurus_FtsJ_homolog_1_(E._coli)_(FTSJ1),_mRNA	80.8803	51.2391
gi|116003862|ref|NM_001076824.1|_Bos_taurus_RWD_domain_containing_4_(RWDD4),_mRNA	80.7976	85.7299
gi|157073981|ref|NM_001103230.1|_Bos_taurus_von_Willebrand_factor_A_domain_containing_1_(VWA1),_mRNA	80.7757	105.435
gi|27806252|ref|NM_174518.1|_Bos_taurus_Cbp/p300-interacting_transactivator,_with_Glu/Asp-rich_carboxy-terminal_domain,_1_(CITED1),_mRNA	80.7072	112.498
gi|84000388|ref|NM_001038205.1|_Bos_taurus_PEST_proteolytic_signal_containing_nuclear_protein_(PCNP),_mRNA	80.6285	81.9935
gi|147902327|ref|NM_001098005.1|_Bos_taurus_thymopoietin_(TMPO),_mRNA	80.5961	59.9849
gi|118150813|ref|NM_001077851.1|_Bos_taurus_splicing_factor_3b,_subunit_3,_130kDa_(SF3B3),_mRNA	80.4375	63.7667
gi|219522067|ref|NM_001143740.1|_Bos_taurus_translocase_of_outer_mitochondrial_membrane_5_homolog_(yeast)_(TOMM5),_nuclear_gene_encoding_mitochondrial_protein,_mRNA	80.3823	71.7695
gi|31341575|ref|NM_174597.2|_Bos_taurus_scavenger_receptor_class_B,_member_1_(SCARB1),_mRNA	80.3188	110.137
gi|297475064|ref|XM_002687711.1|_PREDICTED:_Bos_taurus_arginine_methyltransferase_3-like_(LOC530461),_mRNA	80.2035	51.351
gi|154707875|ref|NM_001098905.1|_Bos_taurus_constitutive_coactivator_of_PPAR-gamma-like_protein_1_(FAM120A),_mRNA	80.0124	77.8293
gi|194667348|ref|XM_608933.4|_PREDICTED:_Bos_taurus_arginine_methyltransferase_3-like_(LOC530461),_mRNA	79.9851	50.6038
gi|118151423|ref|NM_001078094.1|_Bos_taurus_ubiquitin-conjugating_enzyme_E2L_3_(UBE2L3),_mRNA	79.7394	83.4121
gi|115497039|ref|NM_001075290.1|_Bos_taurus_minichromosome_maintenance_complex_component_5_(MCM5),_mRNA	79.6608	53.8444
gi|77735760|ref|NM_001034403.1|_Bos_taurus_transmembrane_protein_97_(TMEM97),_mRNA	79.5773	64.1018
gi|94966768|ref|NM_001040476.1|_Bos_taurus_translocation_associated_membrane_protein_1_(TRAM1),_mRNA	79.5384	89.2495
gi|77736000|ref|NM_001034527.1|_Bos_taurus_complement_component_1,_q_subcomponent_binding_protein_(C1QBP),_nuclear_gene_encoding_mitochondrial_protein,_mRNA	79.4355	70.1032
gi|31341431|ref|NM_174656.2|_Bos_taurus_solute_carrier_family_25_(mitochondrial_carrier;_citrate_transporter),_member_1_(SLC25A1),_nuclear_gene_encoding_mitochondrial_protein,_mRNA	79.4109	73.7044
gi|62460625|ref|NM_001014966.1|_Bos_taurus_kelch_domain_containing_3_(KLHDC3),_mRNA	79.3595	83.0529
gi|77736098|ref|NM_001034576.1|_Bos_taurus_mitochondrial_ribosomal_protein_L24_(MRPL24),_nuclear_gene_encoding_mitochondrial_protein,_mRNA	79.352	82.0155
gi|78369491|ref|NM_001035504.1|_Bos_taurus_vacuolar_protein_sorting_28_homolog_(S._cerevisiae)_(VPS28),_mRNA	79.3295	82.6625
gi|297459516|ref|XM_001252497.3|_PREDICTED:_Bos_taurus_TRIM5/cyclophilin_A_fusion_protein-like,_transcript_variant_1_(PPIA),_mRNA	79.2565	58.9639
gi|330864738|ref|NM_001191542.1|_Bos_taurus_SWI/SNF_related,_matrix_associated,_actin_dependent_regulator_of_chromatin,_subfamily_a,_member_1_(SMARCA1),_mRNA	79.1232	87.5106
gi|118151107|ref|NM_001078007.1|_Bos_taurus_coatomer_protein_complex,_subunit_beta_1_(COPB1),_mRNA	79.0869	86.2479
gi|329664901|ref|NM_001205777.1|_Bos_taurus_glucosidase,_alpha;_neutral_AB_(GANAB),_mRNA	79.053	77.5128
gi|75832077|ref|NM_175813.2|_Bos_taurus_eukaryotic_translation_initiation_factor_2,_subunit_1_alpha,_35kDa_(EIF2S1),_mRNA	79.0141	96.3924
gi|31341335|ref|NM_176649.2|_Bos_taurus_ATP_synthase,_H+_transporting,_mitochondrial_Fo_complex,_subunit_C1_(subunit_9)_(ATP5G1),_nuclear_gene_encoding_mitochondrial_protein,_mRNA	78.9553	74.18
gi|147900579|ref|NM_001098018.1|_Bos_taurus_DEAH_(Asp-Glu-Ala-His)_box_polypeptide_15_(DHX15),_mRNA	78.9506	72.0922
gi|297471713|ref|XR_083597.1|_PREDICTED:_Bos_taurus_MORF-related_gene_15-like_(LOC785568),_miscRNA	78.8728	81.4557
gi|297492056|ref|XM_002699287.1|_PREDICTED:_Bos_taurus_glucosidase,_alpha;_neutral_AB,_transcript_variant_2_(GANAB),_mRNA	78.8555	81.0702
gi|329663256|ref|NM_001205557.1|_Bos_taurus_proline-rich_coiled-coil_2A_(PRRC2A),_mRNA	78.8181	69.496
gi|297492971|ref|XR_084140.1|_PREDICTED:_Bos_taurus_magnesium_transporter_protein_1-like_(LOC100301169),_miscRNA	78.7865	74.1683
gi|27807288|ref|NM_174716.1|_Bos_taurus_annexin_A2_(ANXA2),_mRNA	78.6182	79.1061
gi|329664691|ref|NM_001205751.1|_Bos_taurus_chondroitin_polymerizing_factor_(CHPF),_mRNA	78.6072	96.5257
gi|115495158|ref|NM_001075975.1|_Bos_taurus_TAF9_RNA_polymerase_II,_TATA_box_binding_protein_(TBP)-associated_factor,_32kDa_(TAF9),_transcript_variant_1,_mRNA	78.4752	79.8122
gi|262205471|ref|NM_001166607.1|_Bos_taurus_CG14977-PA-like_(C25H7orf59),_mRNA	78.349	79.667
gi|78365239|ref|NM_001035476.1|_Bos_taurus_slowmo_homolog_2_(Drosophila)_(SLMO2),_mRNA	78.3294	92.9732
gi|154707913|ref|NM_001099108.1|_Bos_taurus_protein_phosphatase_4,_catalytic_subunit_(PPP4C),_mRNA	78.3011	74.9401
gi|112181317|ref|NM_175779.3|_Bos_taurus_mannose-6-phosphate_receptor_(cation_dependent)_(M6PR),_mRNA	78.2562	73.7893
gi|77736460|ref|NM_001034758.1|_Bos_taurus_isoamyl_acetate-hydrolyzing_esterase_1_homolog_(S._cerevisiae)_(IAH1),_mRNA	78.186	87.7198
gi|297483982|ref|XM_002693997.1|_PREDICTED:_Bos_taurus_cornichon_homolog_3-like_(CNIH3),_mRNA	78.1751	75.1906
gi|27807166|ref|NM_174643.1|_Bos_taurus_peroxiredoxin_6_(PRDX6),_mRNA	78.1671	72.5266
gi|114051889|ref|NM_001045958.1|_Bos_taurus_ribosomal_protein_L23a_(RPL23A),_mRNA	78.1122	81.0255
gi|195963436|ref|NM_001130930.1|_Bos_taurus_PL-5283_protein_(PL-5283),_nuclear_gene_encoding_mitochondrial_protein,_mRNA	78.0952	93.5709
gi|114052291|ref|NM_001045872.1|_Bos_taurus_cyclin_B1_(CCNB1),_mRNA	78.0691	56.5213
gi|114052083|ref|NM_001046380.1|_Bos_taurus_transformer_2_alpha_homolog_(Drosophila)_(TRA2A),_mRNA	78.0352	71.2895
gi|114052666|ref|NM_001046310.1|_Bos_taurus_RAD23_homolog_B_(S._cerevisiae)_(RAD23B),_mRNA	78.0284	77.786
gi|118151391|ref|NM_001077906.1|_Bos_taurus_non-metastatic_cells_4,_protein_expressed_in_(NME4),_nuclear_gene_encoding_mitochondrial_protein,_mRNA	78.0186	80.6622
gi|77736060|ref|NM_001034557.1|_Bos_taurus_NSFL1_(p97)_cofactor_(p47)_(NSFL1C),_mRNA	78.0183	73.7097
gi|115496625|ref|NM_001076356.1|_Bos_taurus_nipsnap_homolog_1_(C._elegans)_(NIPSNAP1),_mRNA	78.0136	56.7451
gi|148233228|ref|NM_001098032.1|_Bos_taurus_cytoskeleton_associated_protein_2_(CKAP2),_mRNA	77.923	53.6585
gi|297486985|ref|XM_002695920.1|_PREDICTED:_Bos_taurus_karyopherin_(importin)_beta_1_(KPNB1),_mRNA	77.9095	62.3555
gi|297472035|ref|XM_002685585.1|_PREDICTED:_Bos_taurus_chondroitin_polymerizing_factor,_transcript_variant_2_(CHPF),_mRNA	77.8908	94.3936
gi|222537764|ref|NM_001145035.1|_Bos_taurus_hypothetical_protein_LOC100270684_(LOC100270684),_mRNA	77.819	100.4
gi|148222145|ref|NM_001098124.1|_Bos_taurus_oligonucleotide/oligosaccharide-binding_fold_containing_2A_(OBFC2A),_mRNA	77.8173	128.724
gi|329663955|ref|NM_001105326.2|_Bos_taurus_structural_maintenance_of_chromosomes_4_(SMC4),_mRNA	77.7936	62.7056
gi|115496617|ref|NM_001075334.1|_Bos_taurus_microtubule-associated_protein,_RP/EB_family,_member_1_(MAPRE1),_mRNA	77.7067	72.354
gi|27806296|ref|NM_174251.1|_Bos_taurus_biliverdin_reductase_B_(flavin_reductase_(NADPH))_(BLVRB),_mRNA	77.3042	77.0552
gi|31343617|ref|NM_175829.2|_Bos_taurus_NADH_dehydrogenase_(ubiquinone)_1_alpha_subcomplex,_5,_13kDa_(NDUFA5),_nuclear_gene_encoding_mitochondrial_protein,_mRNA	77.2437	92.0708
gi|156523129|ref|NM_001102509.1|_Bos_taurus_surfeit_4_(SURF4),_mRNA	77.2325	81.7025
gi|156120616|ref|NM_001101984.1|_Bos_taurus_aldehyde_dehydrogenase_3_family,_member_A2_(ALDH3A2),_mRNA	77.2003	66.6625
gi|219804600|ref|NM_001143862.1|_Bos_taurus_LSM7_homolog,_U6_small_nuclear_RNA_associated_(S._cerevisiae)_(LSM7),_mRNA	77.1942	77.458
gi|119331205|ref|NM_001079787.1|_Bos_taurus_sorbin_and_SH3_domain_containing_2_(SORBS2),_mRNA	77.1937	90.8461
gi|115496717|ref|NM_001076219.1|_Bos_taurus_Yip1_domain_family,_member_3_(YIPF3),_mRNA	77.1793	85.8232
gi|122692472|ref|NM_001080301.1|_Bos_taurus_LUC7-like_(S._cerevisiae)_(LUC7L),_mRNA	77.1634	56.8992
gi|254281263|ref|NM_173998.4|_Bos_taurus_adaptor-related_protein_complex_3,_delta_1_subunit_(AP3D1),_mRNA	77.0709	67.1513
gi|31343121|ref|NM_173980.2|_Bos_taurus_perilipin_2_(PLIN2),_mRNA	77.0516	122.019
gi|297458255|ref|XM_001251785.3|_PREDICTED:_Bos_taurus_chondroitin_polymerizing_factor,_transcript_variant_1_(CHPF),_mRNA	77.023	93.0924
gi|123858765|ref|NM_001080221.1|_Bos_taurus_prefoldin_subunit_2_(PFDN2),_mRNA	76.9516	73.633
gi|77735420|ref|NM_001034231.1|_Bos_taurus_inhibitor_of_DNA_binding_2,_dominant_negative_helix-loop-helix_protein_(ID2),_mRNA	76.915	98.8579
gi|297458193|ref|XM_585239.5|_PREDICTED:_Bos_taurus_eIF4GI_protein_(EIF4GI),_mRNA	76.8924	66.5094
gi|156121018|ref|NM_001102186.1|_Bos_taurus_exosome_component_10_(EXOSC10),_mRNA	76.8108	82.9109
gi|156121022|ref|NM_001102188.1|_Bos_taurus_sarcoglycan,_beta_(43kDa_dystrophin-associated_glycoprotein)_(SGCB),_mRNA	76.7656	72.239
gi|297481060|ref|XM_002691748.1|_PREDICTED:_Bos_taurus_forkhead_box_O1-like_(FOXO1),_mRNA	76.6861	117.886
gi|297463177|ref|XM_002702500.1|_PREDICTED:_Bos_taurus_Ras-GTPase-activating_protein_SH3-domain-binding_protein-like_(LOC100335573),_mRNA	76.6627	59.8541
gi|157074039|ref|NM_001103261.1|_Bos_taurus_mannosyl_(alpha-1,3-)-glycoprotein_beta-1,4-N-acetylglucosaminyltransferase,_isozyme_B_(MGAT4B),_mRNA	76.6182	87.0982
gi|31341015|ref|NM_174805.2|_Bos_taurus_low_molecular_mass_ubiquinone-binding_protein_(9.5kD)_(UQCRQ),_mRNA	76.6036	75.6714
gi|116004228|ref|NM_001077004.1|_Bos_taurus_NHP2_non-histone_chromosome_protein_2-like_1_(S._cerevisiae)_(NHP2L1),_mRNA	76.5943	80.4862
gi|114052123|ref|NM_001046112.1|_Bos_taurus_CDKN2A_interacting_protein_N-terminal_like_(CDKN2AIPNL),_mRNA	76.5885	79.4552
gi|78369271|ref|NM_001035366.1|_Bos_taurus_catenin_(cadherin-associated_protein),_alpha_1,_102kDa_(CTNNA1),_mRNA	76.5456	79.2688
gi|77736438|ref|NM_001034747.1|_Bos_taurus_enhancer_of_yellow_2_homolog_(Drosophila)_(ENY2),_mRNA	76.5423	73.6111
gi|85662709|ref|NM_174310.3|_Bos_taurus_eukaryotic_translation_initiation_factor_4E_(EIF4E),_mRNA	76.5365	69.604
gi|329299102|ref|NM_001205380.1|_Bos_taurus_CENP-A_protein_(CENP-A),_mRNA	76.459	57.7906
gi|329755231|ref|NM_001205376.2|_Bos_taurus_hypothetical_protein_LOC613429_(C7H19orf42),_mRNA	76.4546	79.5025
gi|77735778|ref|NM_001034416.1|_Bos_taurus_IMP_(inosine_5'-monophosphate)_dehydrogenase_2_(IMPDH2),_mRNA	76.4376	78.349
gi|94967001|ref|NM_001040604.1|_Bos_taurus_growth_arrest_and_DNA-damage-inducible,_beta_(GADD45B),_mRNA	76.4141	89.9723
gi|77735460|ref|NM_001034253.1|_Bos_taurus_canopy_4_homolog_(zebrafish)_(CNPY4),_mRNA	76.369	73.3616
gi|329664225|ref|NM_001206204.1|_Bos_taurus_cornichon_homolog_3_(Drosophila)_(CNIH3),_mRNA	76.3515	73.7414
gi|70778821|ref|NM_001025206.2|_Bos_taurus_enoyl_CoA_hydratase,_short_chain,_1,_mitochondrial_(ECHS1),_nuclear_gene_encoding_mitochondrial_protein,_mRNA	76.3169	71.7702
gi|139948441|ref|NM_001083708.1|_Bos_taurus_serrate_RNA_effector_molecule_homolog_(Arabidopsis)_(SRRT),_mRNA	76.2104	62.0157
gi|300798216|ref|NM_001193153.1|_Bos_taurus_karyopherin_(importin)_beta_1_(KPNB1),_mRNA	76.1328	62.1357
gi|31341059|ref|NM_174819.2|_Bos_taurus_NADH_dehydrogenase_(ubiquinone)_Fe-S_protein_3,_30kDa_(NADH-coenzyme_Q_reductase)_(NDUFS3),_nuclear_gene_encoding_mitochondrial_protein,_mRNA	75.9526	84.9493
gi|78369239|ref|NM_001035436.1|_Bos_taurus_LSM4_homolog,_U6_small_nuclear_RNA_associated_(S._cerevisiae)_(LSM4),_mRNA	75.9524	68.0614
gi|147902460|ref|NM_001098106.1|_Bos_taurus_basic_transcription_factor_3-like_4_(BTF3L4),_mRNA	75.9116	66.7767
gi|31341404|ref|NM_176660.2|_Bos_taurus_NADH_dehydrogenase_(ubiquinone)_1_beta_subcomplex,_7,_18kDa_(NDUFB7),_nuclear_gene_encoding_mitochondrial_protein,_mRNA	75.8242	77.9972
gi|139948294|ref|NM_001083780.1|_Bos_taurus_prostate_tumor_over_expressed_gene_1_(PTOV1),_mRNA	75.8228	65.9242
gi|297479099|ref|XM_002690515.1|_PREDICTED:_Bos_taurus_TRIM5/cyclophilin_A_fusion_protein-like_(LOC100337215),_mRNA	75.7289	57.3435
gi|62460469|ref|NM_001014889.1|_Bos_taurus_proteasome_(prosome,_macropain)_activator_subunit_2_(PA28_beta)_(PSME2),_mRNA	75.6913	74.8633
gi|297465356|ref|XM_585215.5|_PREDICTED:_Bos_taurus_hypothetical_LOC508439_(LOC508439),_mRNA	75.6824	74.15
gi|115497627|ref|NM_001075579.1|_Bos_taurus_reticulocalbin_2,_EF-hand_calcium_binding_domain_(RCN2),_mRNA	75.6436	70.8233
gi|148223436|ref|NM_001098131.1|_Bos_taurus_ribosomal_protein_L22-like_1_(RPL22L1),_mRNA	75.3215	54.6552
gi|297487045|ref|XM_002696009.1|_PREDICTED:_Bos_taurus_topoisomerase_(DNA)_II_alpha_170kDa_(TOP2A),_mRNA	75.2548	59.0337
gi|113461976|ref|NM_001044721.1|_Bos_taurus_citrate_synthase_(CS),_nuclear_gene_encoding_mitochondrial_protein,_mRNA	75.2077	68.1969
gi|194676106|ref|XM_001254457.2|_PREDICTED:_Bos_taurus_topoisomerase_(DNA)_II_alpha_170kDa_(TOP2A),_mRNA	75.1912	57.5728
gi|77735674|ref|NM_001034363.1|_Bos_taurus_RNA_binding_motif_(RNP1,_RRM)_protein_3_(RBM3),_mRNA	75.1659	61.9629
gi|149642612|ref|NM_001099140.1|_Bos_taurus_UTP6,_small_subunit_(SSU)_processome_component,_homolog_(yeast)_(UTP6),_mRNA	75.1592	70.8126
gi|115496909|ref|NM_001076046.1|_Bos_taurus_small_nuclear_ribonucleoprotein_70kDa_(U1)_(SNRNP70),_mRNA	75.1432	60.8824
gi|297472320|ref|XM_002685735.1|_PREDICTED:_Bos_taurus_hypothetical_LOC508439_(LOC508439),_mRNA	75.0767	74.0022
gi|94966864|ref|NM_001040532.1|_Bos_taurus_MHC_class_I_heavy_chain_(BOLA),_transcript_variant_2,_mRNA	74.9287	11.1882
gi|119331195|ref|NM_001079778.1|_Bos_taurus_sorting_nexin_3_(SNX3),_mRNA	74.8405	78.0018
gi|31343308|ref|NM_173902.2|_Bos_taurus_clusterin_(CLU),_mRNA	74.771	48.3244
gi|114052904|ref|NM_001046092.1|_Bos_taurus_septin_2_(SEPT2),_mRNA	74.7036	70.7952
gi|329663729|ref|NM_001205886.1|_Bos_taurus_mannosidase,_alpha,_class_2A,_member_1_(MAN2A1),_mRNA	74.6999	91.5491
gi|156523105|ref|NM_001102497.1|_Bos_taurus_UDP-GlcNAc:betaGal_beta-1,3-N-acetylglucosaminyltransferase_2_(B3GNT2),_mRNA	74.691	68.8474
gi|78042547|ref|NM_001035099.1|_Bos_taurus_CD81_molecule_(CD81),_mRNA	74.6213	79.419
gi|297462706|ref|XM_001789870.2|_PREDICTED:_Bos_taurus_cytohesin_1_(CYTH1),_mRNA	74.6109	80.7419
gi|297484400|ref|XM_002694283.1|_PREDICTED:_Bos_taurus_centromere_protein_F,_350/400ka_(mitosin)_(CENPF),_mRNA	74.6091	54.2494
gi|329663518|ref|NM_001205600.1|_Bos_taurus_sterol_regulatory_element_binding_transcription_factor_2_(SREBF2),_mRNA	74.5683	80.6957
gi|134085380|ref|NM_001035485.2|_Bos_taurus_coiled-coil_domain_containing_8_(CCDC8),_mRNA	74.5129	56.5536
gi|77735796|ref|NM_001034421.1|_Bos_taurus_RAB5-interacting_protein_(C13H20orf24),_mRNA	74.4586	72.9878
gi|114052079|ref|NM_001045937.1|_Bos_taurus_chromosome_22_open_reading_frame_32_ortholog_(C5H22orf32),_mRNA	74.4504	75.4944
gi|116004204|ref|NM_001076993.1|_Bos_taurus_signal_peptidase_complex_subunit_3_homolog_(S._cerevisiae)_(SPCS3),_mRNA	74.4457	73.9996
gi|114051298|ref|NM_001046038.1|_Bos_taurus_metadherin_(MTDH),_mRNA	74.3503	78.5514
gi|303519167|ref|NM_001195064.1|_Bos_taurus_chromosome_12_open_reading_frame_62_ortholog_(C5H12orf62),_mRNA	74.3357	83.0417
gi|115497397|ref|NM_001076419.1|_Bos_taurus_neuron_derived_neurotrophic_factor_(NENF),_mRNA	74.3174	76.4924
gi|303523501|ref|NM_001195042.1|_Bos_taurus_small_subunit_of_serine_palmitoyltransferase_A_(C21H14orf147),_mRNA	74.3034	72.9069
gi|77736284|ref|NM_001034670.1|_Bos_taurus_anterior_pharynx_defective_1_homolog_A_(C._elegans)_(APH1A),_mRNA	74.2885	69.1593
gi|326368288|ref|NM_001204995.1|_Bos_taurus_DnaJ_(Hsp40)_homolog,_subfamily_C_,_member_25_(DNAJC25),_mRNA	74.1937	97.5602
gi|139948493|ref|NM_001083694.1|_Bos_taurus_SON_DNA_binding_protein_(SON),_mRNA	74.147	64.3233
gi|62751732|ref|NM_001015515.1|_Bos_taurus_chitinase_domain_containing_1_(CHID1),_mRNA	74.0658	81.9958
gi|82697352|ref|NM_001037462.1|_Bos_taurus_leptin_receptor_overlapping_transcript-like_1_(LEPROTL1),_mRNA	74.0476	95.1619
gi|77736276|ref|NM_001034666.1|_Bos_taurus_AHA1,_activator_of_heat_shock_90kDa_protein_ATPase_homolog_1_(yeast)_(AHSA1),_mRNA	74.0334	68.2539
gi|297462515|ref|XM_001250666.3|_PREDICTED:_Bos_taurus_FUS_interacting_protein_(serine-arginine_rich)_1_(FUSIP1),_mRNA	73.9871	58.6751
gi|78369285|ref|NM_001035474.1|_Bos_taurus_small_acidic_protein_(C15H11orf58),_mRNA	73.9467	75.318
gi|149642698|ref|NM_001099215.1|_Bos_taurus_nucleosome_assembly_protein_1-like_1_(NAP1L1),_mRNA	73.9385	72.3067
gi|119913552|ref|XM_606794.3|_PREDICTED:_Bos_taurus_insulin-like_growth_factor_1_receptor_(IGF1R),_mRNA	73.8617	82.1771
gi|122692494|ref|NM_001080236.1|_Bos_taurus_transmembrane_and_coiled-coil_domain-containing_protein_C6orf129_homolog_(C23H6orf129),_mRNA	73.8242	62.9395
gi|78042549|ref|NM_001035101.1|_Bos_taurus_glutaredoxin_3_(GLRX3),_mRNA	73.6664	73.0922
gi|116004238|ref|NM_001077010.1|_Bos_taurus_RNA_binding_motif_protein_4_(RBM4),_mRNA	73.5255	72.0219
gi|77735720|ref|NM_001034383.1|_Bos_taurus_phosphatidylinositol_glycan_anchor_biosynthesis,_class_C_(PIGC),_mRNA	73.4873	73.3167
gi|31342300|ref|NM_174334.2|_Bos_taurus_hydroxysteroid_(17-beta)_dehydrogenase_10_(HSD17B10),_nuclear_gene_encoding_mitochondrial_protein,_mRNA	73.4468	70.18
gi|118151177|ref|NM_001078041.1|_Bos_taurus_phospholipase_D_family,_member_3_(PLD3),_mRNA	73.4014	80.2302
gi|115497453|ref|NM_001075565.1|_Bos_taurus_SEC13_homolog_(S._cerevisiae)_(SEC13),_mRNA	73.4002	75.0203
gi|77735359|ref|NM_001034204.1|_Bos_taurus_tubulin,_alpha_1c_(TUBA1C),_mRNA	73.2725	55.6488
gi|31342886|ref|NM_174080.2|_Bos_taurus_ubiquitin-conjugating_enzyme_E2K_(UBC1_homolog,_yeast)_(UBE2K),_mRNA	73.2402	76.6901
gi|331999969|ref|NM_001206693.1|_Bos_taurus_RNA_binding_motif_protein_10_(RBM10),_mRNA	73.219	65.7874
gi|78045502|ref|NM_001035052.1|_Bos_taurus_chromosome_10_open_reading_frame_84_ortholog_(C26H10orf84),_mRNA	73.0631	76.9191
gi|166157452|ref|NM_001025330.2|_Bos_taurus_membrane-bound_transcription_factor_peptidase,_site_1_(MBTPS1),_mRNA	73.0538	74.9788
gi|195539520|ref|NM_001130754.1|_Bos_taurus_RAB14,_member_RAS_oncogene_family_(RAB14),_mRNA	73.0388	77.5387
gi|82697312|ref|NM_001037444.1|_Bos_taurus_histone_deacetylase_1_(HDAC1),_mRNA	73.009	67.5127
gi|139948748|ref|NM_001083764.1|_Bos_taurus_myosin,_light_chain_12B,_regulatory_(MYL12B),_mRNA	72.9947	82.8463
gi|164448699|ref|NM_001035029.2|_Bos_taurus_mitochondrial_ribosomal_protein_L9_(MRPL9),_nuclear_gene_encoding_mitochondrial_protein,_mRNA	72.8908	70.6789
gi|95147678|ref|NM_205798.2|_Bos_taurus_transmembrane_BAX_inhibitor_motif_containing_1_(TMBIM1),_mRNA	72.8093	76.5222
gi|114052265|ref|NM_001045921.1|_Bos_taurus_ribonuclease_H2,_subunit_C_(RNASEH2C),_mRNA	72.7851	56.184
gi|118151101|ref|NM_001078003.1|_Bos_taurus_Lix1_homolog_(chicken)_(LIX1),_mRNA	72.7456	50.1184
gi|114053024|ref|NM_001046241.1|_Bos_taurus_ring-box_1,_E3_ubiquitin_protein_ligase_(RBX1),_mRNA	72.4559	77.947
gi|62460559|ref|NM_001014932.1|_Bos_taurus_mitochondrial_ribosomal_protein_L11_(MRPL11),_nuclear_gene_encoding_mitochondrial_protein,_mRNA	72.4005	73.8593
gi|297492969|ref|XM_002699981.1|_PREDICTED:_Bos_taurus_COX7B_protein-like_(LOC100300550),_mRNA	72.3831	78.428
gi|31340848|ref|NM_174751.2|_Bos_taurus_poly_(ADP-ribose)_polymerase_1_(PARP1),_mRNA	72.3201	61.1779
gi|118151353|ref|NM_001078141.1|_Bos_taurus_interferon_induced_transmembrane_protein_family_member_(LOC777594),_mRNA	72.2755	67.7804
gi|262073078|ref|NM_001166511.1|_Bos_taurus_collagen,_type_IV,_alpha_1_(COL4A1),_mRNA	72.2274	87.1621
gi|154152084|ref|NM_001100340.1|_Bos_taurus_praja_ring_finger_2_(PJA2),_mRNA	72.2167	71.0086
gi|82697334|ref|NM_001037457.1|_Bos_taurus_ATP_citrate_lyase_(ACLY),_mRNA	72.196	66.9124
gi|114051438|ref|NM_001046613.1|_Bos_taurus_cleft_lip_and_palate_associated_transmembrane_protein_1_(CLPTM1),_mRNA	72.123	83.8041
gi|331284183|ref|NM_001206656.1|_Bos_taurus_musashi_homolog_2_(Drosophila)_(MSI2),_mRNA	72.0907	99.5949
gi|134085828|ref|NM_001083381.1|_Bos_taurus_ubiquitin-like_modifier_activating_enzyme_2_(UBA2),_mRNA	72.051	64.3671
gi|297475068|ref|XM_002687720.1|_PREDICTED:_Bos_taurus_C1q_and_tumor_necrosis_factor_related_protein_3-like_(CAPRIN2),_partial_mRNA	71.805	57.8967
gi|115497979|ref|NM_001075621.1|_Bos_taurus_serine/arginine-rich_splicing_factor_11_(SRSF11),_mRNA	71.7863	63.4535
gi|115495376|ref|NM_001075803.1|_Bos_taurus_fumarate_hydratase_(FH),_nuclear_gene_encoding_mitochondrial_protein,_mRNA	71.7402	69.4311
gi|45429976|ref|NM_205784.1|_Bos_taurus_staphylococcal_nuclease_and_tudor_domain_containing_1_(SND1),_mRNA	71.7387	73.1876
gi|114051092|ref|NM_001046576.1|_Bos_taurus_ER_lipid_raft_associated_2_(ERLIN2),_mRNA	71.6002	67.0694
gi|330417934|ref|NM_001192837.2|_Bos_taurus_ribosomal_protein_L26-like_1_(RPL26L1),_mRNA	71.5855	62.2826
gi|297470532|ref|XM_002683966.1|_PREDICTED:_Bos_taurus_mannosidase,_alpha,_class_1B,_member_1-like_(LOC100336654),_partial_mRNA	71.5231	70.7516
gi|77736290|ref|NM_001034673.1|_Bos_taurus_chromosome_12_open_reading_frame_23_ortholog_(C5H12orf23),_mRNA	71.3592	81.4266
gi|149642864|ref|NM_001098904.1|_Bos_taurus_COP9_constitutive_photomorphogenic_homolog_subunit_3_(Arabidopsis)_(COPS3),_mRNA	71.2995	65.1582
gi|115495752|ref|NM_001076254.1|_Bos_taurus_eukaryotic_translation_termination_factor_1_(ETF1),_mRNA	71.2819	70.7506
gi|157279872|ref|NM_001104982.1|_Bos_taurus_FUN14_domain_containing_1_(FUNDC1),_mRNA	71.2104	71.7093
gi|77735906|ref|NM_001034478.1|_Bos_taurus_signal_recognition_particle_19kDa_(SRP19),_mRNA	71.1448	70.8775
gi|157428123|ref|NM_001105501.1|_Bos_taurus_ubiquitin_family_domain_containing_1_(UBFD1),_mRNA	71.1199	70.0188
gi|114051260|ref|NM_001046617.1|_Bos_taurus_polymerase_(RNA)_III_(DNA_directed)_polypeptide_K,_12.3_kDa_(POLR3K),_mRNA	71.0729	71.5525
gi|119892869|ref|XM_871851.2|_PREDICTED:_Bos_taurus_C1q_and_tumor_necrosis_factor_related_protein_3-like,_transcript_variant_6_(CAPRIN2),_partial_mRNA	71.0298	57.7899
gi|84992987|ref|NM_174338.3|_Bos_taurus_FUN14_domain_containing_2_(FUNDC2),_mRNA	71.0014	71.5327
gi|297475653|ref|XM_002688090.1|_PREDICTED:_Bos_taurus_nephronectin_(NPNT),_mRNA	70.9802	52.8037
gi|83035060|ref|NM_001037595.1|_Bos_taurus_tetraspanin_31_(TSPAN31),_mRNA	70.8209	79.5172
gi|148356239|ref|NM_001098377.1|_Bos_taurus_EP300_interacting_inhibitor_of_differentiation_1_(EID1),_mRNA	70.8185	83.3288
gi|77735900|ref|NM_001034475.1|_Bos_taurus_nicastrin_(NCSTN),_mRNA	70.805	75.2135
gi|297483340|ref|XM_002693469.1|_PREDICTED:_Bos_taurus_signal_peptidase_complex_subunit_2_homolog_(S._cerevisiae)_(SPCS2),_mRNA	70.7727	74.2401
gi|75812945|ref|NM_001033622.1|_Bos_taurus_NOP56_ribonucleoprotein_homolog_(yeast)_(NOP56),_mRNA	70.7206	46.5124
gi|72534785|ref|NM_001031750.1|_Bos_taurus_forkhead_box_L2_(FOXL2),_mRNA	70.7114	68.6543
gi|82697370|ref|NM_001037473.1|_Bos_taurus_chromosome_11_open_reading_frame_67_ortholog_(C29H11orf67),_mRNA	70.6326	75.1213
gi|77735858|ref|NM_001034453.1|_Bos_taurus_coiled-coil_domain_containing_104_(CCDC104),_mRNA	70.5826	84.5777
gi|139948697|ref|NM_001083741.1|_Bos_taurus_leucine_rich_repeat_containing_8_family,_member_D_(LRRC8D),_mRNA	70.547	60.0431
gi|115497085|ref|NM_001075287.1|_Bos_taurus_cortactin_(CTTN),_mRNA	70.4019	65.8987
gi|115495318|ref|NM_001075166.1|_Bos_taurus_STIP1_homology_and_U-box_containing_protein_1,_E3_ubiquitin_protein_ligase_(STUB1),_mRNA	70.3571	65.3509
gi|297466842|ref|XM_618255.4|_PREDICTED:_Bos_taurus_EGF-like_repeats_and_discoidin_I-like_domains-containing_protein_3_(EDIL3),_mRNA	70.2619	68.3722
gi|78365304|ref|NM_001035456.1|_Bos_taurus_FK506_binding_protein_1A,_12kDa_(FKBP1A),_mRNA	70.2392	65.0335
gi|122692448|ref|NM_001080311.1|_Bos_taurus_leucine_rich_repeat_containing_2_(LRRC2),_mRNA	70.2246	71.7976
gi|115497659|ref|NM_001075584.1|_Bos_taurus_unconventional_SNARE_in_the_ER_1_homolog_(S._cerevisiae)_(USE1),_mRNA	70.137	75.9825
gi|77735576|ref|NM_001034312.1|_Bos_taurus_CCR4-NOT_transcription_complex,_subunit_7_(CNOT7),_mRNA	70.065	72.7397
gi|62752834|ref|NM_001015633.1|_Bos_taurus_polymerase_(RNA)_II_(DNA_directed)_polypeptide_G_(POLR2G),_mRNA	70.0227	68.2944
gi|126722858|ref|NM_001082422.1|_Bos_taurus_ribosomal_protein_S4,_Y-linked_1_(RPS4Y1),_mRNA	69.97	63.3225
gi|118150943|ref|NM_001077916.1|_Bos_taurus_dpy-30_homolog_(C._elegans)_(DPY30),_mRNA	69.9318	74.4112
gi|194667698|ref|XM_591031.4|_PREDICTED:_Bos_taurus_nephronectin_(NPNT),_mRNA	69.8586	51.0217
gi|297477515|ref|XM_002689374.1|_PREDICTED:_Bos_taurus_EGF-like_repeats_and_discoidin_I-like_domains_3-like_(EDIL3),_mRNA	69.822	67.0738
gi|77736252|ref|NM_001034651.1|_Bos_taurus_septin_4_(SEPT4),_nuclear_gene_encoding_mitochondrial_protein,_mRNA	69.7738	22.9054
gi|62751422|ref|NM_001015638.1|_Bos_taurus_sorting_nexin_17_(SNX17),_mRNA	69.7491	72.7117
gi|297469660|ref|XM_001256777.2|_PREDICTED:_Bos_taurus_hypothetical_LOC790256_(LOC790256),_partial_mRNA	69.4436	62.7197
gi|114051320|ref|NM_001046188.1|_Bos_taurus_eukaryotic_translation_initiation_factor_4A3_(EIF4A3),_mRNA	69.362	63.8692
gi|78369509|ref|NM_001035319.1|_Bos_taurus_ribonuclease/angiogenin_inhibitor_1_(RNH1),_mRNA	69.3045	74.2431
gi|114051076|ref|NM_001046496.1|_Bos_taurus_ubiquitin-conjugating_enzyme_E2D_2_(UBC4/5_homolog,_yeast)_(UBE2D2),_mRNA	69.2738	72.5084
gi|115495220|ref|NM_001075133.1|_Bos_taurus_progesterone_receptor_membrane_component_1_(PGRMC1),_mRNA	69.2601	66.9217
gi|115496547|ref|NM_001076347.1|_Bos_taurus_proteasome_(prosome,_macropain)_assembly_chaperone_1_(PSMG1),_mRNA	69.2103	64.8892
gi|156121000|ref|NM_001102177.1|_Bos_taurus_general_transcription_factor_IIi_(GTF2I),_mRNA	69.1995	68.6189
gi|194670442|ref|XM_580814.4|_PREDICTED:_Bos_taurus_developmentally_regulated_protein_TPO1_(SERINC5),_mRNA	69.1132	77.655
gi|297493246|ref|XM_002700207.1|_PREDICTED:_Bos_taurus_ubiquitin_specific_peptidase_9,_X-linked,_transcript_variant_2_(USP9X),_mRNA	69.1119	76.8727
gi|122692438|ref|NM_001080317.1|_Bos_taurus_mitochondrial_ribosomal_protein_L3_(MRPL3),_nuclear_gene_encoding_mitochondrial_protein,_mRNA	69.09	73.3032
gi|119886982|ref|XM_001249766.1|_PREDICTED:_Bos_taurus_derailed-like_(RYK),_mRNA	69.0197	107.738
gi|148229734|ref|NM_001097572.1|_Bos_taurus_thymidine_kinase_1,_soluble_(TK1),_mRNA	68.9777	68.6376
gi|77736332|ref|NM_001034694.1|_Bos_taurus_COP9_constitutive_photomorphogenic_homolog_subunit_4_(Arabidopsis)_(COPS4),_mRNA	68.9459	74.0344
gi|330417940|ref|NM_001206495.1|_Bos_taurus_interleukin_enhancer_binding_factor_3,_90kDa_(ILF3),_mRNA	68.7292	61.161
gi|31341286|ref|NM_176634.2|_Bos_taurus_mitochondrial_carrier_homolog_2_(C._elegans)_(MTCH2),_nuclear_gene_encoding_mitochondrial_protein,_mRNA	68.6593	66.5646
gi|115495868|ref|NM_001075456.1|_Bos_taurus_phosphoprotein_enriched_in_astrocytes_15_(PEA15),_mRNA	68.6463	72.9853
gi|115497089|ref|NM_001076067.1|_Bos_taurus_proteasome_(prosome,_macropain)_26S_subunit,_non-ATPase,_14_(PSMD14),_mRNA	68.6406	69.8008
gi|164452942|ref|NM_001113284.1|_Bos_taurus_gelsolin_(GSN),_transcript_variant_1,_mRNA	68.5381	64.8213
gi|114052129|ref|NM_001046374.1|_Bos_taurus_RNA_binding_motif_protein_5_(RBM5),_mRNA	68.5083	60.9135
gi|77735452|ref|NM_001034249.1|_Bos_taurus_alcohol_dehydrogenase_5_(class_III),_chi_polypeptide_(ADH5),_mRNA	68.4693	74.5564
gi|116734834|ref|NM_001075354.1|_Bos_taurus_RAB2A,_member_RAS_oncogene_family_(RAB2A),_mRNA	68.3823	69.0055
gi|297485559|ref|XM_002694966.1|_PREDICTED:_Bos_taurus_protein_phosphatase_1,_regulatory_(inhibitor)_subunit_14A-like_(PPP1R14A),_mRNA	68.2855	3.99088
gi|297482618|ref|XM_002692936.1|_PREDICTED:_Bos_taurus_porimin-like_(LOC100300021),_mRNA	68.26	61.418
gi|297459340|ref|XM_002684566.1|_PREDICTED:_Bos_taurus_splicing_factor_1,_transcript_variant_3_(LOC100335860),_mRNA	68.2416	63.0873
gi|300794712|ref|NM_001193238.1|_Bos_taurus_CDC14_cell_division_cycle_14_homolog_B_(S._cerevisiae)_(CDC14B),_mRNA	68.1686	89.4264
gi|134085812|ref|NM_001083432.1|_Bos_taurus_transmembrane_protein_214_(TMEM214),_mRNA	68.1631	67.2816
gi|84000158|ref|NM_001038093.1|_Bos_taurus_polymerase_(RNA)_II_(DNA_directed)_polypeptide_E,_25kDa_(POLR2E),_mRNA	68.0435	62.9922
gi|297480527|ref|XM_002691457.1|_PREDICTED:_Bos_taurus_similar_to_hCG23722_(LOC617040),_mRNA	67.9934	69.8757
gi|78369389|ref|NM_001035381.1|_Bos_taurus_solute_carrier_family_39_(zinc_transporter),_member_1_(SLC39A1),_mRNA	67.9873	78.4156
gi|114051537|ref|NM_001046148.1|_Bos_taurus_proteasome_(prosome,_macropain)_26S_subunit,_non-ATPase,_11_(PSMD11),_mRNA	67.9761	67.6287
gi|114052982|ref|NM_001046587.1|_Bos_taurus_polymerase_(RNA)_I_polypeptide_D_(POLR1D),_mRNA	67.965	74.4072
gi|118601877|ref|NM_001079642.1|_Bos_taurus_steroid_receptor_RNA_activator_1_(SRA1),_mRNA	67.901	63.1471
gi|31341408|ref|NM_176667.2|_Bos_taurus_NADH_dehydrogenase_(ubiquinone)_1_beta_subcomplex,_3,_12kDa_(NDUFB3),_nuclear_gene_encoding_mitochondrial_protein,_mRNA	67.8872	73.4435
gi|84000134|ref|NM_001038082.1|_Bos_taurus_ninjurin_1_(NINJ1),_mRNA	67.8361	89.9798
gi|78365276|ref|NM_001035338.1|_Bos_taurus_cell_division_cycle_37_homolog_(S._cerevisiae)_(CDC37),_mRNA	67.7532	63.1466
gi|164420736|ref|NM_001034570.2|_Bos_taurus_lysosomal-associated_membrane_protein_2_(LAMP2),_transcript_variant_2,_mRNA	67.7124	79.4408
gi|114051272|ref|NM_001046191.1|_Bos_taurus_cysteine-rich_with_EGF-like_domains_2_(CRELD2),_mRNA	67.6885	55.2366
gi|115497935|ref|NM_001075210.1|_Bos_taurus_poliovirus_receptor-related_2_(herpesvirus_entry_mediator_B)_(PVRL2),_mRNA	67.6528	76.7244
gi|115497441|ref|NM_001075254.1|_Bos_taurus_5-aminoimidazole-4-carboxamide_ribonucleotide_formyltransferase/IMP_cyclohydrolase_(ATIC),_mRNA	67.6517	61.0685
gi|194673375|ref|XM_001254329.2|_PREDICTED:_Bos_taurus_signal_peptidase_complex_subunit_2_homolog_(S._cerevisiae)_(SPCS2),_mRNA	67.5662	75.9546
gi|156718111|ref|NM_001103091.1|_Bos_taurus_latent_transforming_growth_factor_beta_binding_protein_1_(LTBP1),_mRNA	67.5193	40.7297
gi|77736102|ref|NM_001034578.1|_Bos_taurus_leucine_rich_repeat_containing_59_(LRRC59),_mRNA	67.4901	67.7008
gi|83035114|ref|NM_001037619.1|_Bos_taurus_general_transcription_factor_IIA,_2,_12kDa_(GTF2A2),_mRNA	67.4819	73.7911
gi|114052922|ref|NM_001046572.1|_Bos_taurus_asparaginyl-tRNA_synthetase_(NARS),_mRNA	67.4459	60.1896
gi|114051164|ref|NM_001046026.1|_Bos_taurus_CTD_nuclear_envelope_phosphatase_1_(CTDNEP1),_mRNA	67.4015	71.1284
gi|300797793|ref|NM_001192365.1|_Bos_taurus_kinesin_family_member_5B_(KIF5B),_mRNA	67.3641	59.9079
gi|114050998|ref|NM_001046010.1|_Bos_taurus_chromosome_19_open_reading_frame_56_ortholog_(C7H19orf56),_mRNA	67.338	69.4504
gi|157279852|ref|NM_001104971.1|_Bos_taurus_poly(A)_binding_protein_interacting_protein_1_(PAIP1),_mRNA	67.3252	70.7635
gi|164519005|ref|NM_001113303.1|_Bos_taurus_dynein_light_chain_LC8-type_2_(DYNLL2),_mRNA	67.2298	58.1507
gi|147906545|ref|NM_001097995.1|_Bos_taurus_tumor_susceptibility_gene_101_(TSG101),_mRNA	67.2081	70.3305
gi|77736046|ref|NM_001034550.1|_Bos_taurus_chromatin_modifying_protein_2A_(CHMP2A),_mRNA	67.2024	72.2359
gi|330417955|ref|NM_001206501.1|_Bos_taurus_chromodomain_helicase_DNA_binding_protein_4_(CHD4),_mRNA	67.1194	59.3767
gi|157279864|ref|NM_001104977.1|_Bos_taurus_cell_division_cycle_associated_7-like_(CDCA7L),_mRNA	67.1092	58.5796
gi|148235019|ref|NM_001098074.1|_Bos_taurus_cold_shock_domain_protein_A_(CSDA),_mRNA	67.0958	55.9714
gi|62988319|ref|NM_001017954.1|_Bos_taurus_ATPase,_H+_transporting,_lysosomal_16kDa,_V0_subunit_c_(ATP6V0C),_mRNA	67.0659	71.7491
gi|78369201|ref|NM_001035499.1|_Bos_taurus_Ras-related_GTP_binding_A_(RRAGA),_mRNA	67.0427	70.3143
gi|329663605|ref|NM_001206124.1|_Bos_taurus_protein_tyrosine_phosphatase_type_IVA,_member_1_(PTP4A1),_mRNA	66.8554	70.1597
gi|60592789|ref|NM_001012669.1|_Bos_taurus_fatty_acid_synthase_(FASN),_mRNA	66.805	48.5604
gi|297477449|ref|XM_002689324.1|_PREDICTED:_Bos_taurus_La_ribonucleoprotein_domain_family,_member_1_(LARP1),_mRNA	66.6978	62.3567
gi|297466514|ref|XR_083315.1|_PREDICTED:_Bos_taurus_alpha_1,4-galactosyltransferase_(LOC618369),_miscRNA	66.6675	82.042
gi|115497557|ref|NM_001075122.1|_Bos_taurus_signal_recognition_particle_receptor_(docking_protein)_(SRPR),_mRNA	66.5352	64.2145
gi|31341611|ref|NM_174583.2|_Bos_taurus_protein_phosphatase_3,_regulatory_subunit_B,_alpha_(PPP3R1),_mRNA	66.4605	64.0001
gi|78369197|ref|NM_001035326.1|_Bos_taurus_cathepsin_A_(CTSA),_mRNA	66.3868	66.2491
gi|156231017|ref|NM_001099947.2|_Bos_taurus_zinc_finger_CCCH-type_containing_11A_(ZC3H11A),_mRNA	66.2512	63.6931
gi|48374082|ref|NM_001001440.2|_Bos_taurus_annexin_A4_(ANXA4),_mRNA	66.2368	67.6593
gi|329664163|ref|NM_001205429.1|_Bos_taurus_heterogeneous_nuclear_ribonucleoprotein_A3_(HNRNPA3),_mRNA	66.204	68.7324
gi|115496096|ref|NM_001075750.1|_Bos_taurus_N(alpha)-acetyltransferase_50,_NatE_catalytic_subunit_(NAA50),_mRNA	66.1311	61.0237
gi|303324597|ref|NM_001195027.1|_Bos_taurus_small_nuclear_ribonucleoprotein_polypeptide_F_(SNRPF),_mRNA	66.1168	62.8476
gi|115497375|ref|NM_001076543.1|_Bos_taurus_protein_regulator_of_cytokinesis_1_(PRC1),_mRNA	66.0861	50.0414
gi|115496186|ref|NM_001076214.1|_Bos_taurus_DR1-associated_protein_1_(negative_cofactor_2_alpha)_(DRAP1),_mRNA	66.066	72.08
gi|125630648|ref|NM_001081510.1|_Bos_taurus_splicing_factor_3a,_subunit_1,_120kDa_(SF3A1),_mRNA	66.0143	59.2099
gi|78042571|ref|NM_001035112.1|_Bos_taurus_CDC42_small_effector_1_(CDC42SE1),_mRNA	65.9643	88.4703
gi|66792815|ref|NM_001024511.1|_Bos_taurus_transcriptional_adaptor_3_(TADA3),_mRNA	65.9297	65.9013
gi|297471858|ref|XM_002685476.1|_PREDICTED:_Bos_taurus_splicing_factor_3b,_subunit_1,_155kDa_(SF3B1),_mRNA	65.9003	62.2817
gi|116004452|ref|NM_001077116.1|_Bos_taurus_transcription_elongation_factor_A_(SII)-like_8_(TCEAL8),_mRNA	65.8766	65.5225
gi|297492351|ref|XM_002699469.1|_PREDICTED:_Bos_taurus_Solute_carrier_family_25,_member_43-like_(LOC535541),_mRNA	65.8111	40.1884
gi|297467199|ref|XM_582017.5|_PREDICTED:_Bos_taurus_La_ribonucleoprotein_domain_family,_member_1_(LARP1),_mRNA	65.7242	61.0941
gi|115497471|ref|NM_001076144.1|_Bos_taurus_polymerase_(RNA)_I_polypeptide_D,_16kDa_(POLR1D),_mRNA	65.6747	63.1589
gi|167583513|ref|NM_001114528.1|_Bos_taurus_reactive_oxygen_species_modulator_1_(ROMO1),_nuclear_gene_encoding_mitochondrial_protein,_mRNA	65.6698	66.8874
gi|297464014|ref|XM_615034.5|_PREDICTED:_Bos_taurus_growth_regulation_by_estrogen_in_breast_cancer-like_(LOC535053),_mRNA	65.6616	71.6647
gi|115496403|ref|NM_001076334.1|_Bos_taurus_small_nuclear_ribonucleoprotein_polypeptide_C_(SNRPC),_mRNA	65.6575	61.0739
gi|268831420|ref|NM_001145872.1|_Bos_taurus_isocitrate_dehydrogenase_3_(NAD+)_beta_(IDH3B),_nuclear_gene_encoding_mitochondrial_protein,_transcript_variant_C,_mRNA	65.6145	74.5916
gi|114051088|ref|NM_001046015.1|_Bos_taurus_inner_membrane_protein,_mitochondrial_(IMMT),_nuclear_gene_encoding_mitochondrial_protein,_mRNA	65.6049	54.2662
gi|166159167|ref|NM_001114083.1|_Bos_taurus_stress-associated_endoplasmic_reticulum_protein_1_(SERP1),_mRNA	65.5997	64.9698
gi|155372072|ref|NM_001101173.1|_Bos_taurus_cullin-associated_and_neddylation-dissociated_1_(CAND1),_mRNA	65.5548	65.9882
gi|297458676|ref|XM_869219.3|_PREDICTED:_Bos_taurus_similar_to_hCG23722_(LOC617040),_mRNA	65.5331	69.5922
gi|114051068|ref|NM_001046493.1|_Bos_taurus_transcription_elongation_factor_B_(SIII),_polypeptide_1_(15kDa,_elongin_C)_(TCEB1),_mRNA	65.5244	69.2414
gi|194670202|ref|XM_001251054.2|_PREDICTED:_Bos_taurus_radial_spoke_head_protein_3_homolog_(LOC782426),_partial_mRNA	65.4554	46.237
gi|161621274|ref|NM_001075366.2|_Bos_taurus_BCL2-associated_athanogene_6_(BAG6),_mRNA	65.4116	64.3647
gi|155372022|ref|NM_001101149.1|_Bos_taurus_procollagen-lysine,_2-oxoglutarate_5-dioxygenase_2_(PLOD2),_mRNA	65.3209	69.1297
gi|297487270|ref|XM_002696101.1|_PREDICTED:_Bos_taurus_DEAD_(Asp-Glu-Ala-Asp)_box_polypeptide_5,_transcript_variant_1_(DDX5),_mRNA	65.2742	61.8418
gi|166706928|ref|NM_001114156.1|_Bos_taurus_spectrin,_alpha,_non-erythrocytic_1_(alpha-fodrin)_(SPTAN1),_mRNA	65.2312	65.1606
gi|155371824|ref|NM_001101046.1|_Bos_taurus_pyruvate_dehydrogenase_(lipoamide)_alpha_1_(PDHA1),_nuclear_gene_encoding_mitochondrial_protein,_mRNA	65.1887	48.8728
gi|84992994|ref|NM_001025350.2|_Bos_taurus_splicing_factor_3b,_subunit_5,_10kDa_(SF3B5),_mRNA	65.1779	63.9001
gi|77736156|ref|NM_001034605.1|_Bos_taurus_chromosome_19_open_reading_frame_50_ortholog_(C7H19orf50),_mRNA	65.163	66.7289
gi|115495580|ref|NM_001075433.1|_Bos_taurus_calcium_and_integrin_binding_1_(calmyrin)_(CIB1),_mRNA	65.157	66.3777
gi|77735738|ref|NM_001034396.1|_Bos_taurus_nuclear_cap_binding_protein_subunit_2,_20kDa_(NCBP2),_mRNA	65.1485	66.198
gi|77735530|ref|NM_001034289.1|_Bos_taurus_degenerative_spermatocyte_homolog_1,_lipid_desaturase_(Drosophila)_(DEGS1),_mRNA	65.019	71.6421
gi|156523071|ref|NM_001102480.1|_Bos_taurus_transmembrane_protein_43_(TMEM43),_mRNA	64.9858	64.5686
gi|93205066|ref|NM_001017950.2|_Bos_taurus_follistatin-like_1_(FSTL1),_mRNA	64.9809	65.3403
gi|56710335|ref|NM_001003901.1|_Bos_taurus_dynein,_light_chain,_LC8-type_1_(DYNLL1),_mRNA	64.9629	78.17
gi|115495736|ref|NM_001076258.1|_Bos_taurus_ubiquitin-conjugating_enzyme_E2N_(UBC13_homolog,_yeast)_(UBE2N),_mRNA	64.8608	74.6639
gi|262118283|ref|NM_001166567.1|_Bos_taurus_ubiquitin_specific_peptidase_22_(USP22),_mRNA	64.7166	60.6239
gi|134085646|ref|NM_001083368.1|_Bos_taurus_mesoderm_specific_transcript_homolog_(mouse)_(MEST),_mRNA	64.7145	32.832
gi|126165253|ref|NM_001081735.1|_Bos_taurus_REX2,_RNA_exonuclease_2_homolog_(S._cerevisiae)_(REXO2),_mRNA	64.5944	66.0726
gi|27806638|ref|NM_174050.1|_Bos_taurus_endosulfine_alpha_(ENSA),_mRNA	64.579	56.9266
gi|114051390|ref|NM_001046176.1|_Bos_taurus_septin_10_(SEPT10),_mRNA	64.4947	57.1978
gi|154152002|ref|NM_001100358.1|_Bos_taurus_synaptogyrin_2_(SYNGR2),_mRNA	64.4934	91.3283
gi|62460473|ref|NM_001014891.1|_Bos_taurus_ADP-ribosylation-like_factor_6_interacting_protein_5_(ARL6IP5),_mRNA	64.4835	74.7748
gi|297459855|ref|XR_082846.1|_PREDICTED:_Bos_taurus_mannosyl-oligosaccharide_glucosidase_(LOC516155),_miscRNA	64.4727	58.9169
gi|330688462|ref|NM_001206514.1|_Bos_taurus_filamin_A,_alpha_(FLNA),_mRNA	64.4677	46.2975
gi|139948314|ref|NM_001083669.1|_Bos_taurus_1-acylglycerol-3-phosphate_O-acyltransferase_6_(lysophosphatidic_acid_acyltransferase,_zeta)_(AGPAT6),_mRNA	64.4615	58.4109
gi|78042499|ref|NM_001035018.1|_Bos_taurus_aminoacyl_tRNA_synthetase_complex-interacting_multifunctional_protein_1_(AIMP1),_mRNA	64.3865	64.8549
gi|115497225|ref|NM_001075640.1|_Bos_taurus_PRP19/PSO4_pre-mRNA_processing_factor_19_homolog_(S._cerevisiae)_(PRPF19),_mRNA	64.3808	56.3214
gi|84000232|ref|NM_001038130.1|_Bos_taurus_chromosome_1_open_reading_frame_123_ortholog_(C3H1orf123),_mRNA	64.3407	62.5737
gi|116003994|ref|NM_001076889.1|_Bos_taurus_nuclear_receptor_binding_protein_1_(NRBP1),_mRNA	64.2719	63.2593
gi|84000080|ref|NM_001038052.1|_Bos_taurus_PHD_finger_protein_10_(PHF10),_mRNA	64.2617	60.5844
gi|114052459|ref|NM_001046335.1|_Bos_taurus_inositol_monophosphatase_domain_containing_1_(IMPAD1),_mRNA	64.2035	68.0833
gi|115496010|ref|NM_001075474.1|_Bos_taurus_mitochondrial_ribosomal_protein_S16_(MRPS16),_nuclear_gene_encoding_mitochondrial_protein,_mRNA	64.1912	67.9622
gi|77736396|ref|NM_001034726.1|_Bos_taurus_RWD_domain_containing_1_(RWDD1),_mRNA	64.1201	59.604
gi|157074207|ref|NM_001103349.1|_Bos_taurus_IK_cytokine,_down-regulator_of_HLA_II_(IK),_mRNA	64.1115	59.5808
gi|300794965|ref|NM_001192994.1|_Bos_taurus_splicing_factor_3b,_subunit_1,_155kDa_(SF3B1),_mRNA	64.0924	62.2435
gi|261490660|ref|NM_001166297.1|_Bos_taurus_molybdenum_cofactor_synthesis_1_(MOCS1),_transcript_variant_a,_mRNA	64.0217	67.6079
gi|328751691|ref|NM_001192818.2|_Bos_taurus_ADAM_metallopeptidase_domain_9_(ADAM9),_mRNA	63.9302	88.9426
gi|297493408|ref|XM_002700348.1|_PREDICTED:_Bos_taurus_histidine_triad_nucleotide_binding_protein_1-like_(HINT1),_mRNA	63.898	62.4563
gi|156121034|ref|NM_001102194.1|_Bos_taurus_myotubularin_related_protein_2_(MTMR2),_mRNA	63.7225	47.0923
gi|78369475|ref|NM_001035447.1|_Bos_taurus_actin_related_protein_2/3_complex,_subunit_5,_16kDa_(ARPC5),_mRNA	63.53	68.3685
gi|114051120|ref|NM_001046133.1|_Bos_taurus_poly-U_binding_splicing_factor_60KDa_(PUF60),_mRNA	63.4998	55.4499
gi|84370120|ref|NM_001038548.1|_Bos_taurus_propionyl_CoA_carboxylase,_beta_polypeptide_(PCCB),_nuclear_gene_encoding_mitochondrial_protein,_mRNA	63.4531	58.8904
gi|84370040|ref|NM_001038507.1|_Bos_taurus_glioma_tumor_suppressor_candidate_region_gene_2_(GLTSCR2),_mRNA	63.4357	62.5643
gi|147902015|ref|NM_001076418.2|_Bos_taurus_tumor_protein_p63_regulated_1-like_(TPRG1L),_mRNA	63.3912	63.2432
gi|77735962|ref|NM_001034508.1|_Bos_taurus_RAB,_member_of_RAS_oncogene_family-like_2B_(RABL2B),_mRNA	63.3798	56.5513
gi|164420737|ref|NM_001113244.1|_Bos_taurus_lysosomal-associated_membrane_protein_2_(LAMP2),_transcript_variant_1,_mRNA	63.3693	75.3654
gi|297492967|ref|XM_002699980.1|_PREDICTED:_Bos_taurus_DnaJ_(Hsp40)_homolog,_subfamily_A,_member_1-like_(LOC784704),_mRNA	63.2717	61.1353
gi|125991941|ref|NM_001081604.1|_Bos_taurus_Sec23_homolog_A_(S._cerevisiae)_(SEC23A),_mRNA	63.2426	57.9369
gi|157427817|ref|NM_001105346.1|_Bos_taurus_zinc_finger,_RAN-binding_domain_containing_2_(ZRANB2),_mRNA	63.2107	56.3515
gi|195539546|ref|NM_001130765.1|_Bos_taurus_hypothetical_protein_LOC100139208_(LOC100139208),_mRNA	63.2101	40.621
gi|115496327|ref|NM_001075359.1|_Bos_taurus_actin_related_protein_2/3_complex,_subunit_1A,_41kDa_(ARPC1A),_mRNA	63.2082	67.9574
gi|77735622|ref|NM_001034335.1|_Bos_taurus_KIAA0174_(IST1),_mRNA	63.1682	65.2655
gi|114053040|ref|NM_001046564.1|_Bos_taurus_lanosterol_synthase_(2,3-oxidosqualene-lanosterol_cyclase)_(LSS),_mRNA	63.1619	71.4402
gi|95147669|ref|NM_001040493.1|_Bos_taurus_methionyl_aminopeptidase_2_(METAP2),_mRNA	63.155	62.4048
gi|40538779|ref|NM_174808.1|_Bos_taurus_NADH_dehydrogenase_(ubiquinone)_flavoprotein_1,_51kDa_(NDUFV1),_nuclear_gene_encoding_mitochondrial_protein,_mRNA	63.1151	58.9537
gi|134085386|ref|NM_001014851.2|_Bos_taurus_cysteine-rich_with_EGF-like_domains_1_(CRELD1),_mRNA	63.1	59.9421
gi|78369511|ref|NM_001035437.1|_Bos_taurus_transmembrane_protein_14C_(TMEM14C),_mRNA	63.0719	68.3871
gi|114053300|ref|NM_001046605.1|_Bos_taurus_receptor_accessory_protein_5_(REEP5),_mRNA	63.026	60.6353
gi|156120920|ref|NM_001102137.1|_Bos_taurus_acyl-CoA_synthetase_short-chain_family_member_3_(ACSS3),_mRNA	62.9951	50.7678
gi|78369650|ref|NM_001035426.1|_Bos_taurus_secretory_carrier_membrane_protein_3_(SCAMP3),_mRNA	62.9863	64.764
gi|62751979|ref|NM_001015555.1|_Bos_taurus_ancient_ubiquitous_protein_1_(AUP1),_mRNA	62.9455	60.2777
gi|167583517|ref|NM_001114511.1|_Bos_taurus_transmembrane_protein_167A_(TMEM167A),_mRNA	62.9064	72.5871
gi|28849932|ref|NM_174268.1|_Bos_taurus_craniofacial_development_protein_1_(CFDP1),_mRNA	62.8474	55.6613
gi|47564097|ref|NM_001001168.1|_Bos_taurus_septin_7_(SEPT7),_mRNA	62.7837	66.0495
gi|73853767|ref|NM_176650.3|_Bos_taurus_Rho_GDP_dissociation_inhibitor_(GDI)_alpha_(ARHGDIA),_mRNA	62.7753	66.406
gi|297492524|ref|XM_002699575.1|_PREDICTED:_Bos_taurus_ATPase,_class_VI,_type_11C_(ATP11C),_mRNA	62.6908	68.448
gi|27807132|ref|NM_174628.1|_Bos_taurus_ubiquilin_1_(UBQLN1),_mRNA	62.643	68.5376
gi|297458496|ref|XM_866688.4|_PREDICTED:_Bos_taurus_hypothetical_LOC615008_(LOC615008),_mRNA	62.6219	71.6812
gi|31343547|ref|NM_175795.2|_Bos_taurus_cytochrome_c_oxidase_subunit_VIIb_(COX7B),_nuclear_gene_encoding_mitochondrial_protein,_mRNA	62.6039	63.3988
gi|47564069|ref|NM_001001162.1|_Bos_taurus_upstream_transcription_factor_2,_c-fos_interacting_(USF2),_mRNA	62.486	61.2798
gi|284055295|ref|NM_001004024.2|_Bos_taurus_junction_plakoglobin_(JUP),_mRNA	62.3713	62.9026
gi|77736250|ref|NM_001034654.1|_Bos_taurus_LSM14A,_SCD6_homolog_A_(S._cerevisiae)_(LSM14A),_mRNA	62.3023	62.3476
gi|157074105|ref|NM_001103295.1|_Bos_taurus_lamin_B1_(LMNB1),_mRNA	62.2823	40.5008
gi|114051939|ref|NM_001046399.1|_Bos_taurus_CWC15_spliceosome-associated_protein_homolog_(S._cerevisiae)_(CWC15),_mRNA	62.2559	54.1424
gi|114052624|ref|NM_001046091.1|_Bos_taurus_protein_disulfide_isomerase_family_A,_member_5_(PDIA5),_mRNA	62.0957	76.331
gi|77736032|ref|NM_001034543.1|_Bos_taurus_Yip1_domain_family,_member_5_(YIPF5),_mRNA	62.0553	64.4583
gi|115496905|ref|NM_001075306.1|_Bos_taurus_acidic_(leucine-rich)_nuclear_phosphoprotein_32_family,_member_E_(ANP32E),_mRNA	61.8993	54.589
gi|126722891|ref|NM_001082438.1|_Bos_taurus_ADP-dependent_glucokinase_(ADPGK),_mRNA	61.8957	50.9533
gi|82617541|ref|NM_001037319.1|_Bos_taurus_solute_carrier_family_16,_member_1_(monocarboxylic_acid_transporter_1)_(SLC16A1),_mRNA	61.8589	72.4107
gi|115497063|ref|NM_001075660.1|_Bos_taurus_dynactin_3_(p22)_(DCTN3),_mRNA	61.826	69.9866
gi|84000186|ref|NM_001038109.1|_Bos_taurus_tetraspanin_6_(TSPAN6),_mRNA	61.818	67.8785
gi|164448619|ref|NM_001014933.2|_Bos_taurus_CSE1_chromosome_segregation_1-like_(yeast)_(CSE1L),_mRNA	61.8157	53.2005
gi|77735886|ref|NM_001034468.1|_Bos_taurus_glutaminyl-tRNA_synthetase_(QARS),_mRNA	61.8135	70.3557
gi|297490586|ref|XM_002698216.1|_PREDICTED:_Bos_taurus_PDGFA_associated_protein_1-like_(PDAP1),_mRNA	61.792	69.9672
gi|31341274|ref|NM_174841.2|_Bos_taurus_inositol_1,4,5-trisphosphate_receptor,_type_1_(ITPR1),_mRNA	61.7894	22.1793
gi|115495414|ref|NM_001075805.1|_Bos_taurus_NTF2-like_export_factor_1_(NXT1),_mRNA	61.7477	47.0482
gi|297458560|ref|XM_594479.5|_PREDICTED:_Bos_taurus_lamin_B2_(LMNB2),_mRNA	61.7276	40.0084
gi|114051328|ref|NM_001046594.1|_Bos_taurus_pituitary_tumor-transforming_1_interacting_protein_(PTTG1IP),_mRNA	61.7158	62.7808
gi|134085788|ref|NM_001083503.1|_Bos_taurus_ubiquitin-conjugating_enzyme_E2M_(UBC12_homolog,_yeast)_(UBE2M),_mRNA	61.6517	63.4928
gi|77735490|ref|NM_001034268.1|_Bos_taurus_DnaJ_(Hsp40)_homolog,_subfamily_B,_member_11_(DNAJB11),_mRNA	61.5512	61.8225
gi|47564033|ref|NM_001001137.1|_Bos_taurus_forty-two-three_domain_containing_1_(FYTTD1),_mRNA	61.5477	73.1378
gi|149642896|ref|NM_001099170.1|_Bos_taurus_thioredoxin-related_transmembrane_protein_4_(TMX4),_mRNA	61.5157	72.9844
gi|329755316|ref|NM_001075298.2|_Bos_taurus_p30_DBC_protein_(KIAA1967),_mRNA	61.4591	48.9976
gi|115497111|ref|NM_001075282.1|_Bos_taurus_dihydrolipoamide_S-succinyltransferase_(E2_component_of_2-oxo-glutarate_complex)_(DLST),_mRNA	61.4013	56.6298
gi|77736561|ref|NM_001034791.1|_Bos_taurus_late_endosomal/lysosomal_adaptor,_MAPK_and_MTOR_activator_2_(LAMTOR2),_mRNA	61.355	73.4099
gi|119924210|ref|XM_001249496.1|_PREDICTED:_Bos_taurus_sodium/myo-inositol_cotransporter-like_(SLC5A3),_mRNA	61.3534	82.0875
gi|329664451|ref|NM_001205721.1|_Bos_taurus_FK506_binding_protein_8,_38kDa_(FKBP8),_mRNA	61.3375	68.9877
gi|31343554|ref|NM_177507.2|_Bos_taurus_transglutaminase_2_(C_polypeptide,_protein-glutamine-gamma-glutamyltransferase)_(TGM2),_mRNA	61.2672	47.8786
gi|297459069|ref|XM_613184.5|_PREDICTED:_Bos_taurus_DEAD_(Asp-Glu-Ala-Asp)_box_polypeptide_5,_transcript_variant_1_(DDX5),_mRNA	61.22	59.6782
gi|77735862|ref|NM_001034456.1|_Bos_taurus_myeloid_leukemia_factor_2_(MLF2),_mRNA	61.1554	64.2568
gi|297469385|ref|XM_001788377.2|_PREDICTED:_Bos_taurus_thymosin,_beta_4,_transcript_variant_1_(LOC100137883),_mRNA	61.1224	50.065
gi|114051428|ref|NM_001046146.1|_Bos_taurus_transmembrane_protein_98_(TMEM98),_mRNA	61.0908	43.3948
gi|77735708|ref|NM_001034377.1|_Bos_taurus_TSC22_domain_family,_member_1_(TSC22D1),_mRNA	61.0492	95.4944
gi|297471269|ref|XM_002685042.1|_PREDICTED:_Bos_taurus_solute_carrier_family_25,_member_36_(SLC25A36),_mRNA	60.9918	57.6741
gi|149642894|ref|NM_001099060.1|_Bos_taurus_progesterone_receptor_membrane_component_2_(PGRMC2),_mRNA	60.9841	65.8472
gi|164448627|ref|NM_001015642.2|_Bos_taurus_carboxypeptidase_X_(M14_family),_member_1_(CPXM1),_mRNA	60.9014	27.3472
gi|164448722|ref|NM_001046485.2|_Bos_taurus_TAR_DNA_binding_protein_(TARDBP),_mRNA	60.8138	49.9416
gi|297488577|ref|XR_084028.1|_PREDICTED:_Bos_taurus_ribosomal_protein_L21-like_(LOC782021),_miscRNA	60.7902	55.1237
gi|297473397|ref|XM_002686483.1|_PREDICTED:_Bos_taurus_splicing_factor_proline/glutamine-rich_(polypyrimidine_tract_binding_protein_associated)_(SFPQ),_mRNA	60.6722	52.3863
gi|77736330|ref|NM_001034693.1|_Bos_taurus_integrin-linked_kinase_(ILK),_mRNA	60.6338	57.558
gi|297464680|ref|XM_002703322.1|_PREDICTED:_Bos_taurus_topoisomerase_(DNA)_II_beta_180kDa_(TOP2B),_partial_mRNA	60.6336	58.8193
gi|114053026|ref|NM_001046571.1|_Bos_taurus_nucleolar_and_spindle_associated_protein_1_(NUSAP1),_mRNA	60.557	40.8377
gi|297462418|ref|XM_002702136.1|_PREDICTED:_Bos_taurus_hypothetical_protein_LOC100335579_(LOC100335579),_mRNA	60.554	45.4918
gi|62460519|ref|NM_001014912.1|_Bos_taurus_heme_oxygenase_(decycling)_1_(HMOX1),_mRNA	60.4878	49.8173
gi|78365272|ref|NM_001035475.1|_Bos_taurus_coiled-coil-helix-coiled-coil-helix_domain_containing_3_(CHCHD3),_mRNA	60.4271	57.9755
gi|157151717|ref|NM_001103250.1|_Bos_taurus_cytochrome_b5_reductase_3_(CYB5R3),_mRNA	60.3935	51.0527
gi|300795517|ref|NM_001192254.1|_Bos_taurus_solute_carrier_family_25,_member_36_(SLC25A36),_mRNA	60.3247	58.429
gi|116004288|ref|NM_001077035.1|_Bos_taurus_asparaginase_like_1_(ASRGL1),_mRNA	60.2366	56.6599
gi|297470025|ref|XM_001249592.3|_PREDICTED:_Bos_taurus_histidine_triad_nucleotide_binding_protein_1_(HINT1),_mRNA	60.219	65.0945
gi|297490811|ref|XM_002698410.1|_PREDICTED:_Bos_taurus_transmembrane_9_superfamily_member_3,_transcript_variant_2_(TM9SF3),_mRNA	60.2054	75.2325
gi|255683540|ref|NM_001164032.1|_Bos_taurus_ER_lipid_raft_associated_1_(ERLIN1),_mRNA	60.1669	58.0143
gi|84370166|ref|NM_001038567.1|_Bos_taurus_ADP-ribosylation_factor-like_3_(ARL3),_mRNA	60.1407	69.2379
gi|115495294|ref|NM_001076291.1|_Bos_taurus_BCL2-associated_athanogene_(BAG1),_mRNA	60.0936	59.5205
gi|62751967|ref|NM_001015579.1|_Bos_taurus_glycosyltransferase_8_domain_containing_1_(GLT8D1),_mRNA	60.0888	67.8526
gi|78045538|ref|NM_001035081.1|_Bos_taurus_RAB7A,_member_RAS_oncogene_family_(RAB7A),_mRNA	60.0445	62.5485
gi|31342836|ref|NM_174105.2|_Bos_taurus_microtubule-associated_protein_4_(MAP4),_mRNA	59.9827	52.8476
gi|114051733|ref|NM_001046428.1|_Bos_taurus_proteasome_(prosome,_macropain)_26S_subunit,_non-ATPase,_12_(PSMD12),_mRNA	59.938	60.8117
gi|134085658|ref|NM_001083371.1|_Bos_taurus_chromosome_19_open_reading_frame_43_ortholog_(C7H19orf43),_mRNA	59.8791	53.3876
gi|164448613|ref|NM_001038535.2|_Bos_taurus_golgi_reassembly_stacking_protein_2,_55kDa_(GORASP2),_mRNA	59.7833	64.2101
gi|115495362|ref|NM_001076287.1|_Bos_taurus_GC-rich_promoter_binding_protein_1_(GPBP1),_mRNA	59.758	60.4081
gi|156139062|ref|NM_001102376.1|_Bos_taurus_non-SMC_condensin_I_complex,_subunit_G_(NCAPG),_mRNA	59.6422	42.5709
gi|330688481|ref|NM_001192670.1|_Bos_taurus_mannose_receptor,_C_type_2_(MRC2),_mRNA	59.6193	53.8129
gi|31340715|ref|NM_174696.2|_Bos_taurus_ATPase,_Ca++_transporting,_plasma_membrane_1_(ATP2B1),_mRNA	59.6067	61.5573
gi|77736040|ref|NM_001034547.1|_Bos_taurus_transmembrane_protein_85_(TMEM85),_mRNA	59.5479	64.8648
gi|114051284|ref|NM_001046190.1|_Bos_taurus_ATP-binding_cassette,_sub-family_D_(ALD),_member_1_(ABCD1),_mRNA	59.5291	75.3663
gi|114050994|ref|NM_001046484.1|_Bos_taurus_coiled-coil-helix-coiled-coil-helix_domain_containing_1_(CHCHD1),_mRNA	59.477	71.1724
gi|118151279|ref|NM_001078106.1|_Bos_taurus_cleavage_and_polyadenylation_specific_factor_6,_68kDa_(CPSF6),_mRNA	59.4747	54.3596
gi|134085672|ref|NM_001083400.1|_Bos_taurus_mitochondrial_ribosomal_protein_L37_(MRPL37),_nuclear_gene_encoding_mitochondrial_protein,_mRNA	59.3669	55.9631
gi|115497831|ref|NM_001076454.1|_Bos_taurus_ELAV_(embryonic_lethal,_abnormal_vision,_Drosophila)-like_1_(Hu_antigen_R)_(ELAVL1),_mRNA	59.3619	56.6874
gi|31342087|ref|NM_181338.2|_Bos_taurus_solute_carrier_family_35,_member_B1_(SLC35B1),_mRNA	59.3531	63.0828
gi|78369307|ref|NM_001035428.1|_Bos_taurus_coiled-coil_domain_containing_47_(CCDC47),_mRNA	59.2577	62.3375
gi|75832118|ref|NM_001015678.2|_Bos_taurus_KIAA0101_protein_(PAF),_mRNA	59.2396	34.7763
gi|126165297|ref|NM_001081719.1|_Bos_taurus_mal,_T-cell_differentiation_protein_2_(gene/pseudogene)_(MAL2),_mRNA	59.1555	65.1859
gi|31343038|ref|NM_174016.2|_Bos_taurus_cyclin-dependent_kinase_1_(CDK1),_mRNA	59.1532	39.611
gi|62460549|ref|NM_001014927.1|_Bos_taurus_7-dehydrocholesterol_reductase_(DHCR7),_mRNA	59.1347	62.0085
gi|78042567|ref|NM_001035110.1|_Bos_taurus_family_with_sequence_similarity_96,_member_A_(FAM96A),_mRNA	59.1012	61.3074
gi|297465512|ref|XM_002703865.1|_PREDICTED:_Bos_taurus_B-cell_CLL/lymphoma_9_(BCL9),_mRNA	59.0891	66.5743
gi|75832112|ref|NM_001024485.2|_Bos_taurus_protein_O-linked_mannose_beta1,2-N-acetylglucosaminyltransferase_(POMGNT1),_mRNA	59.0503	65.2603
gi|156121072|ref|NM_001102213.1|_Bos_taurus_ARP2_actin-related_protein_2_homolog_(yeast)_(ACTR2),_mRNA	59.0499	60.5286
gi|31341407|ref|NM_176665.2|_Bos_taurus_Sjogren_syndrome_antigen_B_(autoantigen_La)_(SSB),_mRNA	58.8638	49.6923
gi|77736448|ref|NM_001034752.1|_Bos_taurus_DEAD_(Asp-Glu-Ala-Asp)_box_polypeptide_39A_(DDX39A),_mRNA	58.7252	43.4752
gi|27807308|ref|NM_174844.1|_Bos_taurus_glycine_cleavage_system_protein_H_(aminomethyl_carrier)_(GCSH),_nuclear_gene_encoding_mitochondrial_protein,_mRNA	58.7078	72.3147
gi|134085911|ref|NM_001083396.1|_Bos_taurus_elongation_factor_Tu_GTP_binding_domain_containing_2_(EFTUD2),_mRNA	58.706	49.3169
gi|116003832|ref|NM_001076807.1|_Bos_taurus_leucine_rich_repeat_containing_8_family,_member_A_(LRRC8A),_mRNA	58.5875	65.9666
gi|114052195|ref|NM_001046364.1|_Bos_taurus_BUD31_homolog_(S._cerevisiae)_(BUD31),_mRNA	58.5787	60.3935
gi|31343589|ref|NM_175815.2|_Bos_taurus_NADH_dehydrogenase_(ubiquinone)_1_alpha_subcomplex,_2,_8kDa_(NDUFA2),_nuclear_gene_encoding_mitochondrial_protein,_mRNA	58.5257	72.9051
gi|297482480|ref|XM_002692784.1|_PREDICTED:_Bos_taurus_ring_finger_protein_19A_(RNF19A),_mRNA	58.4154	59.5142
gi|115497315|ref|NM_001076413.1|_Bos_taurus_trafficking_protein_particle_complex_1_(TRAPPC1),_mRNA	58.3775	56.4881
gi|332634805|ref|NM_001206908.1|_Bos_taurus_sel-1_suppressor_of_lin-12-like_(C._elegans)_(SEL1L),_mRNA	58.3462	65.2041
gi|253683484|ref|NM_001046088.2|_Bos_taurus_glutathione_peroxidase_8_(putative)_(GPX8),_mRNA	58.2548	62.6604
gi|154152172|ref|NM_001100368.1|_Bos_taurus_hypothetical_LOC515358_(LOC515358),_mRNA	58.1468	59.1348
gi|194678362|ref|XM_001251029.2|_PREDICTED:_Bos_taurus_NOMO3-like_protein,_transcript_variant_1_(LOC515570),_mRNA	58.1251	79.4183
gi|116487352|ref|NM_174801.3|_Bos_taurus_protein_phosphatase,_Mg2+/Mn2+_dependent,_1G_(PPM1G),_mRNA	58.0984	51.3315
gi|297472072|ref|XM_002685639.1|_PREDICTED:_Bos_taurus_collagen,_type_IV,_alpha_4_(COL4A4),_mRNA	58.055	50.0597
gi|72534819|ref|NM_001031764.1|_Bos_taurus_Ras_homolog_enriched_in_brain_(RHEB),_mRNA	58.0249	57.482
gi|82697350|ref|NM_001037466.1|_Bos_taurus_single-stranded_DNA_binding_protein_1_(SSBP1),_nuclear_gene_encoding_mitochondrial_protein,_mRNA	58.024	59.4223
gi|122692456|ref|NM_001080306.1|_Bos_taurus_protease,_serine,_23_(PRSS23),_mRNA	58.0142	151.788
gi|164420745|ref|NM_001014935.2|_Bos_taurus_cyclin-dependent_kinase_9_(CDK9),_mRNA	58.0072	53.3302
gi|122692330|ref|NM_001080376.1|_Bos_taurus_torsin_family_3,_member_A_(TOR3A),_mRNA	58.0057	50.3478
gi|31341832|ref|NM_174496.2|_Bos_taurus_ADAM_metallopeptidase_domain_10_(ADAM10),_mRNA	57.9603	65.2863
gi|156121354|ref|NM_001102356.1|_Bos_taurus_eukaryotic_translation_initiation_factor_3,_subunit_B_(EIF3B),_mRNA	57.959	50.6777
gi|331028746|ref|NM_001206613.1|_Bos_taurus_basic_leucine_zipper_and_W2_domains_1_(BZW1),_mRNA	57.9098	68.4237
gi|31341443|ref|NM_174648.2|_Bos_taurus_male-enhanced_antigen_1_(MEA1),_mRNA	57.7962	51.1509
gi|157427915|ref|NM_001105395.1|_Bos_taurus_dyskeratosis_congenita_1,_dyskerin_(DKC1),_mRNA	57.7018	48.072
gi|31341402|ref|NM_176658.2|_Bos_taurus_NADH_dehydrogenase_(ubiquinone)_1_alpha_subcomplex,_7,_14.5kDa_(NDUFA7),_nuclear_gene_encoding_mitochondrial_protein,_mRNA	57.6582	63.7326
gi|332634825|ref|NM_001206911.1|_Bos_taurus_hypoxia_up-regulated_1_(HYOU1),_transcript_variant_2,_mRNA	57.651	41.822
gi|297464412|ref|XR_083175.1|_PREDICTED:_Bos_taurus_ribosomal_protein_S12-like_(LOC784738),_miscRNA	57.6283	46.7427
gi|115495624|ref|NM_001075436.1|_Bos_taurus_heterochromatin_protein_1,_binding_protein_3_(HP1BP3),_mRNA	57.5976	50.9818
gi|300797582|ref|NM_001191331.1|_Bos_taurus_ring_finger_protein_19A_(RNF19A),_mRNA	57.5965	61.2854
gi|167736357|ref|NM_001035414.2|_Bos_taurus_UBX_domain_protein_4_(UBXN4),_mRNA	57.4876	65.7135
gi|31343127|ref|NM_173978.2|_Bos_taurus_acid_phosphatase_1,_soluble_(ACP1),_mRNA	57.4294	52.3016
gi|300798731|ref|NM_001192668.1|_Bos_taurus_carbohydrate_(chondroitin_4)_sulfotransferase_11_(CHST11),_mRNA	57.3861	154.718
gi|164448573|ref|NM_001013586.2|_Bos_taurus_minichromosome_maintenance_complex_component_3_(MCM3),_mRNA	57.3672	38.7069
gi|84000162|ref|NM_001038094.1|_Bos_taurus_nucleosome_assembly_protein_1-like_4_(NAP1L4),_mRNA	57.3176	51.5338
gi|115497583|ref|NM_001075884.1|_Bos_taurus_ligand_of_numb-protein_X_2_(LNX2),_mRNA	57.2387	60.6072
gi|155371838|ref|NM_001101054.1|_Bos_taurus_cyclin-dependent_kinase_inhibitor_2C_(p18,_inhibits_CDK4)_(CDKN2C),_mRNA	57.2159	53.9408
gi|330864799|ref|NM_001192275.2|_Bos_taurus_MAP/microtubule_affinity-regulating_kinase_1_(MARK1),_mRNA	57.1641	67.9015
gi|297492769|ref|XM_002707909.1|_PREDICTED:_Bos_taurus_alpha-galactosidase_A-like_(GLA),_mRNA	57.1406	41.9501
gi|221325669|ref|NM_001144853.1|_Bos_taurus_malic_enzyme_1,_NADP(+)-dependent,_cytosolic_(ME1),_mRNA	57.0792	44.0043
gi|297471556|ref|XM_002685265.1|_PREDICTED:_Bos_taurus_NCK-associated_protein_1-like_(LOC100300817),_mRNA	57.0561	58.892
gi|297470496|ref|XM_002683943.1|_PREDICTED:_Bos_taurus_thymosin,_beta_4-like_(LOC100297716),_mRNA	57.034	44.6467
gi|77735752|ref|NM_001034399.1|_Bos_taurus_FXYD_domain_containing_ion_transport_regulator_6_(FXYD6),_mRNA	56.993	36.6125
gi|78369399|ref|NM_001035482.1|_Bos_taurus_NAD(P)_dependent_steroid_dehydrogenase-like_(NSDHL),_mRNA	56.9375	54.8791
gi|114052403|ref|NM_001046340.1|_Bos_taurus_H2A_histone_family,_member_Y_(H2AFY),_mRNA	56.8442	52.0878
gi|31342658|ref|NM_174179.2|_Bos_taurus_succinate_dehydrogenase_complex,_subunit_D,_integral_membrane_protein_(SDHD),_nuclear_gene_encoding_mitochondrial_protein,_mRNA	56.8361	55.4233
gi|114051795|ref|NM_001046421.1|_Bos_taurus_glucosidase,_beta,_acid_(GBA),_mRNA	56.7754	61.856
gi|31343104|ref|NM_173986.2|_Bos_taurus_v-akt_murine_thymoma_viral_oncogene_homolog_1_(AKT1),_mRNA	56.7092	52.0776
gi|115496761|ref|NM_001076369.1|_Bos_taurus_cyclin-dependent_kinase_2_associated_protein_1_(CDK2AP1),_mRNA	56.692	55.066
gi|332205886|ref|NM_001206817.1|_Bos_taurus_laminin,_gamma_1_(formerly_LAMB2)_(LAMC1),_mRNA	56.6902	53.3184
gi|115497143|ref|NM_001075281.1|_Bos_taurus_suppressor_of_IKBKE_1_(SIKE1),_mRNA	56.6877	59.4156
gi|114051400|ref|NM_001046170.1|_Bos_taurus_phospholipase_B_domain_containing_2_(PLBD2),_mRNA	56.6357	55.9323
gi|297491351|ref|XM_002698765.1|_PREDICTED:_Bos_taurus_UDP-N-acetyl-alpha-D-galactosamine:polypeptide_N-acetylgalactosaminyltransferase_2_(GalNAc-T2)_(GALNT2),_mRNA	56.5908	56.715
gi|156120982|ref|NM_001102168.1|_Bos_taurus_ring_finger_protein_145_(RNF145),_mRNA	56.5704	69.7679
gi|297463597|ref|XR_083116.1|_PREDICTED:_Bos_taurus_ribosomal_protein_L21-like_(LOC782021),_miscRNA	56.5557	53.0771
gi|134085345|ref|NM_001015569.2|_Bos_taurus_lon_peptidase_1,_mitochondrial_(LONP1),_nuclear_gene_encoding_mitochondrial_protein,_mRNA	56.5423	63.2305
gi|77735794|ref|NM_001034424.1|_Bos_taurus_MAF1_homolog_(S._cerevisiae)_(MAF1),_mRNA	56.4884	56.3629
gi|297467757|ref|XM_001250118.3|_PREDICTED:_Bos_taurus_cytochrome_c_oxidase_subunit_VIc_(COX6C),_mRNA	56.3893	42.849
gi|114051152|ref|NM_001046138.1|_Bos_taurus_ras_homolog_gene_family,_member_C_(RHOC),_mRNA	56.3028	60.6737
gi|27805840|ref|NM_174295.1|_Bos_taurus_structural_maintenance_of_chromosomes_3_(SMC3),_mRNA	56.2708	48.5128
gi|62460557|ref|NM_001014931.1|_Bos_taurus_ORM1-like_2_(S._cerevisiae)_(ORMDL2),_mRNA	56.267	56.4784
gi|71892429|ref|NM_001030298.1|_Bos_taurus_5-methyltetrahydrofolate-homocysteine_methyltransferase_(MTR),_mRNA	56.2369	69.5139
gi|115496569|ref|NM_001076013.1|_Bos_taurus_dolichyl-phosphate_mannosyltransferase_polypeptide_1,_catalytic_subunit_(DPM1),_mRNA	56.2293	64.5703
gi|300798629|ref|NM_001191138.1|_Bos_taurus_E74-like_factor_2_(ets_domain_transcription_factor)_(ELF2),_mRNA	56.1954	51.0195
gi|157279916|ref|NM_001105004.1|_Bos_taurus_family_with_sequence_similarity_32,_member_A_(FAM32A),_mRNA	56.1695	59.9973
gi|115496633|ref|NM_001075328.1|_Bos_taurus_translocase_of_outer_mitochondrial_membrane_70_homolog_A_(S._cerevisiae)_(TOMM70A),_nuclear_gene_encoding_mitochondrial_protein,_mRNA	56.15	55.614
gi|149642604|ref|NM_001098970.1|_Bos_taurus_drebrin-like_(DBNL),_mRNA	56.12	49.5039
gi|122692348|ref|NM_001080362.1|_Bos_taurus_lysophospholipase_II_(LYPLA2),_mRNA	56.1116	67.3542
gi|114052051|ref|NM_001046382.1|_Bos_taurus_small_nuclear_ribonucleoprotein_40kDa_(U5)_(SNRNP40),_mRNA	56.1036	53.3938
gi|158508565|ref|NM_001110004.1|_Bos_taurus_HECT,_UBA_and_WWE_domain_containing_1_(HUWE1),_mRNA	56.0927	49.3873
gi|77736042|ref|NM_001034548.1|_Bos_taurus_splicing_factor_3a,_subunit_3,_60kDa_(SF3A3),_mRNA	56.082	47.8903
gi|297490751|ref|XR_084082.1|_PREDICTED:_Bos_taurus_ribosomal_protein_S12-like_(LOC784738),_miscRNA	56.0771	48.3646
gi|77736232|ref|NM_001034641.1|_Bos_taurus_mitochondrial_ribosomal_protein_L16_(MRPL16),_nuclear_gene_encoding_mitochondrial_protein,_mRNA	56.0102	50.7628
gi|226874895|ref|NM_001159412.1|_Bos_taurus_guanylate_kinase_1_(GUK1),_transcript_variant_1,_mRNA	55.993	51.6857
gi|84370036|ref|NM_001038506.1|_Bos_taurus_mitochondrial_ribosomal_protein_L20_(MRPL20),_nuclear_gene_encoding_mitochondrial_protein,_mRNA	55.9891	55.024
gi|224177517|ref|NM_001145428.1|_Bos_taurus_chromosome_4_open_reading_frame_52_ortholog_(C6H4orf52),_mRNA	55.9616	48.4774
gi|95147671|ref|NM_001040491.1|_Bos_taurus_DnaJ_(Hsp40)_homolog,_subfamily_A,_member_2_(DNAJA2),_mRNA	55.9597	57.3953
gi|115495992|ref|NM_001076233.1|_Bos_taurus_RAB1B,_member_RAS_oncogene_family_(RAB1B),_mRNA	55.9356	55.1963
gi|115496337|ref|NM_001075733.1|_Bos_taurus_VAMP_(vesicle-associated_membrane_protein)-associated_protein_A,_33kDa_(VAPA),_mRNA	55.8896	52.0878
gi|122692584|ref|NM_001080282.1|_Bos_taurus_adhesion_regulating_molecule_1_(ADRM1),_mRNA	55.8611	52.7044
gi|300794827|ref|NM_001192476.1|_Bos_taurus_zinc_finger_protein_638_(ZNF638),_mRNA	55.7159	52.1013
gi|115496072|ref|NM_001075979.1|_Bos_taurus_mitochondrial_ribosomal_protein_S25_(MRPS25),_nuclear_gene_encoding_mitochondrial_protein,_mRNA	55.6915	59.1705
gi|77735878|ref|NM_001034464.1|_Bos_taurus_sorting_nexin_5_(SNX5),_mRNA	55.5978	55.8579
gi|88319942|ref|NM_175826.3|_Bos_taurus_NADH_dehydrogenase_(ubiquinone)_1_alpha_subcomplex,_8,_19kDa_(NDUFA8),_nuclear_gene_encoding_mitochondrial_protein,_mRNA	55.5618	61.3428
gi|83035054|ref|NM_001037598.1|_Bos_taurus_eukaryotic_translation_initiation_factor_1B_(EIF1B),_mRNA	55.5459	53.3331
gi|118150945|ref|NM_001077922.1|_Bos_taurus_ras_homolog_gene_family,_member_B_(RHOB),_mRNA	55.5267	65.2753
gi|262118279|ref|NM_001166566.1|_Bos_taurus_ribonuclease_H2,_subunit_B_(RNASEH2B),_mRNA	55.4256	58.972
gi|115497909|ref|NM_001076109.1|_Bos_taurus_TIA1_cytotoxic_granule-associated_RNA_binding_protein_(TIA1),_mRNA	55.3468	52.2619
gi|114052397|ref|NM_001045909.1|_Bos_taurus_serine_carboxypeptidase_1_(SCPEP1),_mRNA	55.3416	43.0026
gi|94966866|ref|NM_001040537.1|_Bos_taurus_general_transcription_factor_IIH,_polypeptide_5_(GTF2H5),_mRNA	55.2746	52.5827
gi|297465246|ref|XM_002703714.1|_PREDICTED:_Bos_taurus_alpha_4_type_IV_collagen-like_(LOC100335420),_partial_mRNA	55.215	54.9198
gi|148230339|ref|NM_174557.3|_Bos_taurus_insulin-like_growth_factor_binding_protein_4_(IGFBP4),_mRNA	55.1892	92.067
gi|156120846|ref|NM_001102100.1|_Bos_taurus_leukocyte_receptor_cluster_(LRC)_member_8_(LENG8),_mRNA	55.1586	46.0095
gi|297486434|ref|XR_084619.1|_PREDICTED:_Bos_taurus_ribosomal_protein_L12-like_(LOC783641),_miscRNA	55.1398	70.8069
gi|77736310|ref|NM_001034683.1|_Bos_taurus_coiled-coil_domain_containing_56_(CCDC56),_mRNA	55.086	56.9086
gi|149643046|ref|NM_001098864.1|_Bos_taurus_arsA_arsenite_transporter,_ATP-binding,_homolog_1_(bacterial)_(ASNA1),_mRNA	55.0811	55.6683
gi|78369305|ref|NM_001035314.1|_Bos_taurus_mitochondrial_ribosomal_protein_S10_(MRPS10),_nuclear_gene_encoding_mitochondrial_protein,_mRNA	54.995	53.328
gi|167583541|ref|NM_001114510.1|_Bos_taurus_chromosome_3_open_reading_frame_10_ortholog_(C22H3orf10),_mRNA	54.9803	59.6822
gi|115496146|ref|NM_001075370.1|_Bos_taurus_cysteine_conjugate-beta_lyase_2_(CCBL2),_mRNA	54.9728	42.4165
gi|118601889|ref|NM_001079647.1|_Bos_taurus_vesicle_transport_through_interaction_with_t-SNAREs_homolog_1B_(yeast)_(VTI1B),_mRNA	54.9628	59.1964
gi|31342794|ref|NM_174126.2|_Bos_taurus_natriuretic_peptide_receptor_B/guanylate_cyclase_B_(atrionatriuretic_peptide_receptor_B)_(NPR2),_mRNA	54.9535	56.5822
gi|115496415|ref|NM_001076003.1|_Bos_taurus_sepiapterin_reductase_(7,8-dihydrobiopterin:NADP+_oxidoreductase)_(SPR),_mRNA	54.9438	62.2083
gi|269315855|ref|NM_001037475.2|_Bos_taurus_polymerase_(RNA)_II_(DNA_directed)_polypeptide_F_(POLR2F),_mRNA	54.9203	60.1553
gi|87196498|ref|NM_174818.3|_Bos_taurus_NADH_dehydrogenase_(ubiquinone)_Fe-S_protein_8,_23kDa_(NADH-coenzyme_Q_reductase)_(NDUFS8),_nuclear_gene_encoding_mitochondrial_protein,_mRNA	54.9186	49.0148
gi|149642810|ref|NM_001098898.1|_Bos_taurus_TPX2,_microtubule-associated,_homolog_(Xenopus_laevis)_(TPX2),_mRNA	54.9047	39.3863
gi|198282008|ref|NM_001100371.1|_Bos_taurus_low_density_lipoprotein_receptor-related_protein_10_(LRP10),_mRNA	54.879	53.2963
gi|297493242|ref|XM_002700204.1|_PREDICTED:_Bos_taurus_DEAD_(Asp-Glu-Ala-Asp)_box_polypeptide_3,_X-linked_(DDX3X),_mRNA	54.8407	53.6688
gi|114050996|ref|NM_001046009.1|_Bos_taurus_PRA1_domain_family,_member_2_(PRAF2),_mRNA	54.7532	65.9584
gi|329663338|ref|NM_001205826.1|_Bos_taurus_coiled-coil_domain_containing_134_(CCDC134),_mRNA	54.7282	62.3267
gi|31340776|ref|NM_174671.2|_Bos_taurus_solute_carrier_family_25_(mitochondrial_carrier;_oxoglutarate_carrier),_member_11_(SLC25A11),_nuclear_gene_encoding_mitochondrial_protein,_mRNA	54.722	53.688
gi|156120426|ref|NM_001101889.1|_Bos_taurus_SREBF_chaperone_(SCAP),_mRNA	54.6955	66.0577
gi|115495434|ref|NM_001075421.1|_Bos_taurus_prefoldin_subunit_6_(PFDN6),_mRNA	54.6703	51.4358
gi|297479669|ref|XM_002690897.1|_PREDICTED:_Bos_taurus_cell_cycle_progression_1_(CCPG1),_mRNA	54.4633	59.7839
gi|115495420|ref|NM_001076204.1|_Bos_taurus_RD_RNA_binding_protein_(RDBP),_mRNA	54.4578	53.3916
gi|75812927|ref|NM_001033616.1|_Bos_taurus_GABA(A)_receptor-associated_protein_like_1_(GABARAPL1),_mRNA	54.4238	58.7275
gi|134085413|ref|NM_176671.3|_Bos_taurus_ATPase,_H+_transporting,_lysosomal_56/58kDa,_V1_subunit_B2_(ATP6V1B2),_transcript_variant_2,_mRNA	54.3844	55.0651
gi|157428041|ref|NM_001105459.1|_Bos_taurus_WD_repeat_domain_82_(WDR82),_mRNA	54.3677	51.1439
gi|126723355|ref|NM_001082426.1|_Bos_taurus_CLPTM1-like_(CLPTM1L),_mRNA	54.316	49.7853
gi|114052902|ref|NM_001046224.1|_Bos_taurus_ubiquitin_specific_peptidase_1_(USP1),_mRNA	54.2933	41.4206
gi|78042509|ref|NM_001035022.1|_Bos_taurus_haloacid_dehalogenase-like_hydrolase_domain_containing_2_(HDHD2),_mRNA	54.286	56.1932
gi|300796640|ref|NM_001192821.1|_Bos_taurus_spindlin_1_(SPIN1),_mRNA	54.274	61.944
gi|297481451|ref|XM_002692084.1|_PREDICTED:_Bos_taurus_neuropilin-2-like_(NRP1),_mRNA	54.2725	43.3071
gi|114326221|ref|NM_001046122.1|_Bos_taurus_BRCA2_and_CDKN1A_interacting_protein_(BCCIP),_mRNA	54.2585	49.8087
gi|300794324|ref|NM_001192962.1|_Bos_taurus_DEAD_(Asp-Glu-Ala-Asp)_box_polypeptide_3,_X-linked_(DDX3X),_mRNA	54.2188	50.9881
gi|156120384|ref|NM_001101868.1|_Bos_taurus_kinesin_family_member_22_(KIF22),_mRNA	54.1459	34.1803
gi|168804009|ref|NM_001114857.1|_Bos_taurus_metallothionein_1E_(MT1E),_mRNA	54.1074	152.156
gi|297485327|ref|XM_002694807.1|_PREDICTED:_Bos_taurus_family_with_sequence_similarity_96,_member_B_(FAM96B),_mRNA	54.1052	53.4322
gi|114051645|ref|NM_001045984.1|_Bos_taurus_replication_protein_A2,_32kDa_(RPA2),_mRNA	54.0763	41.4456
gi|156121056|ref|NM_001102205.1|_Bos_taurus_kinectin_1_(kinesin_receptor)_(KTN1),_mRNA	54.0361	55.9509
gi|78369317|ref|NM_001035331.1|_Bos_taurus_nudix_(nucleoside_diphosphate_linked_moiety_X)-type_motif_21_(NUDT21),_mRNA	54.0341	56.102
gi|115496433|ref|NM_001075350.1|_Bos_taurus_sorcin_(SRI),_mRNA	54.0124	58.2384
gi|148540199|ref|NM_001075385.2|_Bos_taurus_thioredoxin-related_transmembrane_protein_1_(TMX1),_mRNA	53.9953	51.1368
gi|27807272|ref|NM_174705.1|_Bos_taurus_cAMP-regulated_phosphoprotein,_19kDa_(ARPP19),_transcript_variant_2,_mRNA	53.9311	53.0883
gi|82524401|ref|NM_174033.3|_Bos_taurus_CYB5_protein_(CYB5A),_mRNA	53.9165	53.7941
gi|297464943|ref|XM_002703527.1|_PREDICTED:_Bos_taurus_cofilin_1_(non-muscle)_(LOC100335595),_mRNA	53.916	47.7255
gi|84000166|ref|NM_001038097.1|_Bos_taurus_WD_repeat_domain_61_(WDR61),_mRNA	53.899	50.3651
gi|77404232|ref|NM_001034042.1|_Bos_taurus_ubiquitin-conjugating_enzyme_E2_variant_2_(UBE2V2),_mRNA	53.894	52.4517
gi|77735518|ref|NM_001034282.1|_Bos_taurus_serine_hydroxymethyltransferase_2_(mitochondrial)_(SHMT2),_nuclear_gene_encoding_mitochondrial_protein,_mRNA	53.8741	36.2507
gi|297482490|ref|XM_002692789.1|_PREDICTED:_Bos_taurus_similar_to_Cytochrome_c_oxidase_polypeptide_VIc-2_(MGC148714),_mRNA	53.8377	61.3925
gi|114052341|ref|NM_001045915.1|_Bos_taurus_vesicle-associated_membrane_protein_3_(cellubrevin)_(VAMP3),_mRNA	53.836	53.6374
gi|115496733|ref|NM_001075693.1|_Bos_taurus_proteasome_(prosome,_macropain)_26S_subunit,_non-ATPase,_5_(PSMD5),_mRNA	53.7321	50.5364
gi|115496287|ref|NM_001075737.1|_Bos_taurus_CUE_domain_containing_2_(CUEDC2),_mRNA	53.6984	51.8055
gi|297464013|ref|XM_001253596.3|_PREDICTED:_Bos_taurus_GATA-6_(LOC654400),_mRNA	53.6331	62.0477
gi|115497581|ref|NM_001075123.1|_Bos_taurus_cyclin_A2_(CCNA2),_mRNA	53.6128	36.4094
gi|75812947|ref|NM_001033627.1|_Bos_taurus_beclin_1,_autophagy_related_(BECN1),_mRNA	53.4829	52.3894
gi|78045530|ref|NM_001035085.1|_Bos_taurus_aspartyl-tRNA_synthetase_(DARS),_mRNA	53.4645	56.7809
gi|156139060|ref|NM_001102377.1|_Bos_taurus_adenylosuccinate_lyase_(ADSL),_mRNA	53.4491	40.7195
gi|329663965|ref|NM_001205660.1|_Bos_taurus_neuropilin_1_(NRP1),_mRNA	53.4354	43.4907
gi|115497421|ref|NM_001075562.1|_Bos_taurus_glucosamine_(N-acetyl)-6-sulfatase_(GNS),_mRNA	53.2507	60.4296
gi|114052980|ref|NM_001046234.1|_Bos_taurus_minichromosome_maintenance_complex_component_6_(MCM6),_mRNA	53.209	39.4859
gi|83716001|ref|NM_001037816.1|_Bos_taurus_thymidylate_synthetase_(TYMS),_mRNA	53.1823	44.6066
gi|115497191|ref|NM_001075645.1|_Bos_taurus_phosducin-like_3_(PDCL3),_mRNA	53.1737	45.574
gi|77735628|ref|NM_001034338.1|_Bos_taurus_cornichon_homolog_4_(Drosophila)_(CNIH4),_mRNA	53.016	52.4669
gi|77736308|ref|NM_001034682.1|_Bos_taurus_chromatin_modifying_protein_5_(CHMP5),_mRNA	53.0045	56.4317
gi|77736470|ref|NM_001034763.1|_Bos_taurus_SH3_domain_binding_glutamic_acid-rich_protein_like_3_(SH3BGRL3),_mRNA	52.9708	51.5536
gi|115495846|ref|NM_001075145.1|_Bos_taurus_sarcoglycan,_epsilon_(SGCE),_mRNA	52.9403	49.9864
gi|115495160|ref|NM_001075976.1|_Bos_taurus_centrin,_EF-hand_protein,_3_(CETN3),_mRNA	52.9273	51.2439
gi|31340861|ref|NM_174756.2|_Bos_taurus_DnaJ_(Hsp40)_homolog,_subfamily_C,_member_3_(DNAJC3),_mRNA	52.9231	50.749
gi|115496851|ref|NM_001075680.1|_Bos_taurus_adaptor-related_protein_complex_3,_mu_1_subunit_(AP3M1),_mRNA	52.9059	62.157
gi|77735926|ref|NM_001034488.1|_Bos_taurus_3-hydroxybutyrate_dehydrogenase,_type_2_(BDH2),_mRNA	52.8923	63.6185
gi|297488401|ref|XR_084639.1|_PREDICTED:_Bos_taurus_upstream_binding_protein_1-like_(LOC785419),_miscRNA	52.8648	44.7956
gi|77735594|ref|NM_001034321.1|_Bos_taurus_stromal_cell-derived_factor_2_(SDF2),_mRNA	52.7928	48.8123
gi|139949171|ref|NM_001083690.1|_Bos_taurus_carbonic_anhydrase_VIII_(CA8),_mRNA	52.7678	63.8594
gi|77735566|ref|NM_001034307.1|_Bos_taurus_guanine_nucleotide_binding_protein-like_3_(nucleolar)-like_(GNL3L),_mRNA	52.7354	45.3405
gi|297472025|ref|XM_002685580.1|_PREDICTED:_Bos_taurus_hypothetical_protein_LOC507475_(C2orf17),_mRNA	52.7061	51.9161
gi|297469276|ref|XM_872313.4|_PREDICTED:_Bos_taurus_nucleosome_assembly_protein_1-like_1,_transcript_variant_4_(LOC540136),_mRNA	52.6998	52.3703
gi|164420728|ref|NM_001076815.2|_Bos_taurus_LAS1-like_(S._cerevisiae)_(LAS1L),_mRNA	52.6731	43.7341
gi|297487849|ref|XM_002696467.1|_PREDICTED:_Bos_taurus_solute_carrier_family_12,_member_7-like_(LOC100337431),_mRNA	52.6685	41.383
gi|253314507|ref|NM_001101113.2|_Bos_taurus_glutathione_peroxidase_7_(GPX7),_mRNA	52.6658	66.0173
gi|156120586|ref|NM_001101969.1|_Bos_taurus_centromere_protein_T_(CENPT),_mRNA	52.6489	31.3696
gi|84000084|ref|NM_001038054.1|_Bos_taurus_high_mobility_group_20B_(HMG20B),_mRNA	52.6362	55.5051
gi|115497857|ref|NM_001075608.1|_Bos_taurus_nucleolar_and_coiled-body_phosphoprotein_1_(NOLC1),_mRNA	52.5426	42.9911
gi|115497447|ref|NM_001075563.1|_Bos_taurus_ERGIC_and_golgi_2_(ERGIC2),_mRNA	52.5059	57.9791
gi|114052027|ref|NM_001045942.1|_Bos_taurus_KIAA2013_(KIAA2013),_mRNA	52.456	54.2049
gi|31343539|ref|NM_175785.2|_Bos_taurus_ATPase,_Ca++_transporting,_type_2C,_member_1_(ATP2C1),_mRNA	52.4302	51.601
gi|78369469|ref|NM_001035334.1|_Bos_taurus_ATPase,_Na+/K+_transporting,_beta_1_polypeptide_(ATP1B1),_mRNA	52.3041	48.5844
gi|332205914|ref|NM_001206829.1|_Bos_taurus_N(alpha)-acetyltransferase_20,_NatB_catalytic_subunit_(NAA20),_mRNA	52.2462	52.5728
gi|115495920|ref|NM_001075138.1|_Bos_taurus_reticulon_4_(RTN4),_transcript_variant_1,_mRNA	52.2395	44.5718
gi|115496945|ref|NM_001075302.1|_Bos_taurus_heat_shock_105kDa/110kDa_protein_1_(HSPH1),_mRNA	52.1765	42.9722
gi|297470530|ref|XM_002683965.1|_PREDICTED:_Bos_taurus_alpha_1,2-mannosidase-like_(LOC100336628),_partial_mRNA	52.1717	53.6932
gi|114051384|ref|NM_001046615.1|_Bos_taurus_vacuolar_protein_sorting_4_homolog_A_(S._cerevisiae)_(VPS4A),_mRNA	52.1612	51.6837
gi|157073880|ref|NM_001103183.1|_Bos_taurus_polymerase_(DNA-directed),_delta_interacting_protein_3_(POLDIP3),_mRNA	52.139	49.4898
gi|77735728|ref|NM_001034387.1|_Bos_taurus_nucleoporin_85kDa_(NUP85),_mRNA	52.1092	48.0584
gi|134085727|ref|NM_001083386.1|_Bos_taurus_CCAAT/enhancer_binding_protein_(C/EBP),_zeta_(CEBPZ),_mRNA	51.8388	48.3069
gi|84370062|ref|NM_001038516.1|_Bos_taurus_von_Hippel-Lindau_binding_protein_1_(VBP1),_mRNA	51.8325	52.3046
gi|84370098|ref|NM_001038534.1|_Bos_taurus_ribonuclease_H2,_subunit_A_(RNASEH2A),_mRNA	51.7972	37.6609
gi|155371882|ref|NM_001101076.1|_Bos_taurus_RuvB-like_1_(E._coli)_(RUVBL1),_mRNA	51.7966	40.0722
gi|297484107|ref|XM_002694061.1|_PREDICTED:_Bos_taurus_calsyntenin_1-like_(CLSTN1),_mRNA	51.746	52.8465
gi|329664445|ref|NM_001205976.1|_Bos_taurus_DnaJ_(Hsp40)_homolog,_subfamily_C,_member_7_(DNAJC7),_mRNA	51.6225	49.7911
gi|114052938|ref|NM_001046229.1|_Bos_taurus_ADP-ribosylation_factor-like_1_(ARL1),_mRNA	51.5968	63.0278
gi|330864816|ref|NM_001206586.1|_Bos_taurus_spectrin_repeat_containing,_nuclear_envelope_2_(SYNE2),_mRNA	51.5808	39.7724
gi|116003846|ref|NM_001076814.1|_Bos_taurus_malic_enzyme_2,_NAD(+)-dependent,_mitochondrial_(ME2),_nuclear_gene_encoding_mitochondrial_protein,_mRNA	51.5051	52.5091
gi|114051713|ref|NM_001046430.1|_Bos_taurus_ubiquitin_specific_peptidase_15_(USP15),_mRNA	51.4462	38.8846
gi|148235720|ref|NM_001098149.1|_Bos_taurus_tubulin,_gamma_complex_associated_protein_2_(TUBGCP2),_mRNA	51.4457	40.268
gi|149643026|ref|NM_001098960.1|_Bos_taurus_histone_deacetylase_6_(HDAC6),_mRNA	51.4385	41.1652
gi|122692292|ref|NM_001080218.1|_Bos_taurus_chloride_intracellular_channel_4_(CLIC4),_nuclear_gene_encoding_mitochondrial_protein,_mRNA	51.4148	49.9657
gi|77736506|ref|NM_001034784.1|_Bos_taurus_fission_1_(mitochondrial_outer_membrane)_homolog_(S._cerevisiae)_(FIS1),_nuclear_gene_encoding_mitochondrial_protein,_mRNA	51.4024	61.6782
gi|116004240|ref|NM_001077011.1|_Bos_taurus_glioblastoma_amplified_sequence_(GBAS),_nuclear_gene_encoding_mitochondrial_protein,_mRNA	51.4022	46.7658
gi|116004286|ref|NM_001077036.1|_Bos_taurus_DiGeorge_syndrome_critical_region_gene_2_(DGCR2),_mRNA	51.4002	53.7073
gi|297485325|ref|XM_002694806.1|_PREDICTED:_Bos_taurus_KIAA1348_protein-like_(LOC100299267),_mRNA	51.3652	46.0512
gi|115495724|ref|NM_001075546.1|_Bos_taurus_solute_carrier_family_43,_member_2_(SLC43A2),_mRNA	51.3611	63.7173
gi|147899140|ref|NM_001098070.1|_Bos_taurus_O-linked_N-acetylglucosamine_(GlcNAc)_transferase_(UDP-N-acetylglucosamine:polypeptide-N-acetylglucosaminyl_transferase)_(OGT),_mRNA	51.3582	37.9298
gi|300795851|ref|NM_001193038.1|_Bos_taurus_family_with_sequence_similarity_96,_member_B_(FAM96B),_mRNA	51.3368	54.6908
gi|163915360|ref|NM_001113175.1|_Bos_taurus_chromosome_16_open_reading_frame_61_ortholog_(C18H16ORF61),_mRNA	51.294	42.6421
gi|155372138|ref|NM_001101209.1|_Bos_taurus_keratinocyte_associated_protein_2_(KRTCAP2),_mRNA	51.2553	56.599
gi|118151403|ref|NM_001078037.1|_Bos_taurus_syntaxin_8_(STX8),_mRNA	51.2277	54.727
gi|154707849|ref|NM_001099082.1|_Bos_taurus_polymerase_(RNA)_II_(DNA_directed)_polypeptide_B,_140kDa_(POLR2B),_mRNA	51.2271	50.5566
gi|112181315|ref|NM_174820.3|_Bos_taurus_NADH_dehydrogenase_(ubiquinone)_Fe-S_protein_1,_75kDa_(NADH-coenzyme_Q_reductase)_(NDUFS1),_nuclear_gene_encoding_mitochondrial_protein,_mRNA	51.1877	54.8876
gi|169658383|ref|NM_205777.2|_Bos_taurus_non-metastatic_cells_1,_protein_(NM23A)_expressed_in_(NME1),_transcript_variant_2,_mRNA	51.184	46.0476
gi|62751782|ref|NM_001015653.1|_Bos_taurus_mannosyl_(alpha-1,3-)-glycoprotein_beta-1,2-N-acetylglucosaminyltransferase_(MGAT1),_mRNA	51.1808	44.7308
gi|148233929|ref|NM_001098103.1|_Bos_taurus_polymerase_(DNA-directed),_delta_interacting_protein_2_(POLDIP2),_mRNA	51.1591	50.6666
gi|95006990|ref|NM_001040474.1|_Bos_taurus_glutamate-ammonia_ligase_(GLUL),_mRNA	51.1388	34.0567
gi|77735714|ref|NM_001034384.1|_Bos_taurus_nucleolar_protein_7,_27kDa_(NOL7),_mRNA	51.1283	52.5214
gi|77404183|ref|NM_001034052.1|_Bos_taurus_growth_hormone_inducible_transmembrane_protein_(GHITM),_mRNA	51.113	54.4325
gi|155372180|ref|NM_001101231.1|_Bos_taurus_serine/arginine-rich_splicing_factor_4_(SRSF4),_mRNA	51.0774	36.7747
gi|84000334|ref|NM_001038183.1|_Bos_taurus_cysteine_and_glycine-rich_protein_2_(CSRP2),_mRNA	51.0469	41.6626
gi|219282739|ref|NM_001077919.2|_Bos_taurus_bucentaur-2_(BCNT2),_mRNA	51.0363	42.0233
gi|116004022|ref|NM_001076903.1|_Bos_taurus_phosphoglucomutase_1_(PGM1),_mRNA	51.0311	52.4727
gi|157428107|ref|NM_001105492.1|_Bos_taurus_RER1_retention_in_endoplasmic_reticulum_1_homolog_(S._cerevisiae)_(RER1),_mRNA	50.9641	51.3747
gi|329112501|ref|NM_001192741.2|_Bos_taurus_lysophosphatidic_acid_receptor_3_(LPAR3),_mRNA	50.9268	36.0538
gi|115496190|ref|NM_001075482.1|_Bos_taurus_fibroblast_growth_factor_(acidic)_intracellular_binding_protein_(FIBP),_mRNA	50.8893	45.7888
gi|126723391|ref|NM_001040557.2|_Bos_taurus_SWI/SNF_related,_matrix_associated,_actin_dependent_regulator_of_chromatin,_subfamily_b,_member_1_(SMARCB1),_mRNA	50.8848	48.1222
gi|114051132|ref|NM_001046208.1|_Bos_taurus_syntaxin_binding_protein_2_(STXBP2),_mRNA	50.8729	51.526
gi|77735436|ref|NM_001034241.1|_Bos_taurus_UTP14,_U3_small_nucleolar_ribonucleoprotein,_homolog_A_(yeast)_(UTP14A),_mRNA	50.8271	51.9254
gi|194685312|ref|XM_001255466.2|_PREDICTED:_Bos_taurus_EMI_domain_containing_1-like_(LOC788388),_partial_mRNA	50.8067	70.3608
gi|115496447|ref|NM_001076492.1|_Bos_taurus_quinoid_dihydropteridine_reductase_(QDPR),_mRNA	50.7791	56.2699
gi|75832078|ref|NM_175824.2|_Bos_taurus_RAP1B,_member_of_RAS_oncogene_family_(RAP1B),_mRNA	50.7693	54.4434
gi|297467786|ref|XM_001256996.3|_PREDICTED:_Bos_taurus_ribosomal_protein_L10a-like_(LOC790558),_partial_mRNA	50.6728	48.1672
gi|297458477|ref|XM_002684169.1|_PREDICTED:_Bos_taurus_cytoskeleton-associated_protein_4_(CKAP4),_mRNA	50.6488	52.5116
gi|303324574|ref|NM_001195019.1|_Bos_taurus_acidic_(leucine-rich)_nuclear_phosphoprotein_32_family,_member_A_(ANP32A),_mRNA	50.5699	51.4392
gi|77736326|ref|NM_001034691.1|_Bos_taurus_developmentally_regulated_GTP_binding_protein_1_(DRG1),_mRNA	50.5423	48.1604
gi|114051300|ref|NM_001046040.1|_Bos_taurus_phosphatidylserine_synthase_1_(PTDSS1),_mRNA	50.5418	61.2036
gi|226530003|ref|NM_001046189.2|_Bos_taurus_phosphoribosyl_pyrophosphate_synthetase_1_(PRPS1),_mRNA	50.5394	45.0172
gi|147904941|ref|NM_001011678.2|_Bos_taurus_nuclear_factor_(erythroid-derived_2)-like_2_(NFE2L2),_mRNA	50.5133	55.2086
gi|297460843|ref|XM_002701245.1|_PREDICTED:_Bos_taurus_similar_to_Cytochrome_c_oxidase_polypeptide_VIc-2_(MGC148714),_mRNA	50.4788	60.085
gi|116004206|ref|NM_001076995.1|_Bos_taurus_angio-associated,_migratory_cell_protein_(AAMP),_mRNA	50.4736	44.7133
gi|114051973|ref|NM_001046394.1|_Bos_taurus_zinc_finger_CCCH-type_containing_15_(ZC3H15),_mRNA	50.4561	49.1941
gi|77736412|ref|NM_001034734.1|_Bos_taurus_hematological_and_neurological_expressed_1_(HN1),_mRNA	50.4383	46.2114
gi|297483978|ref|XM_002693966.1|_PREDICTED:_Bos_taurus_tumor_protein_p53_binding_protein,_2_(TP53BP2),_mRNA	50.3933	53.0318
gi|113205965|ref|NM_001034739.2|_Bos_taurus_cornichon_homolog_(Drosophila)_(CNIH),_mRNA	50.3844	58.7042
gi|115497309|ref|NM_001076089.1|_Bos_taurus_twisted_gastrulation_homolog_1_(Drosophila)_(TWSG1),_mRNA	50.3736	40.6161
gi|115496134|ref|NM_001075985.1|_Bos_taurus_heme_binding_protein_1_(HEBP1),_mRNA	50.3524	51.0646
gi|78369295|ref|NM_001035497.1|_Bos_taurus_ubiquitin-conjugating_enzyme_E2_variant_1_(UBE2V1),_mRNA	50.3468	51.3843
gi|77735974|ref|NM_001034514.1|_Bos_taurus_mitochondrial_ribosomal_protein_S26_(MRPS26),_nuclear_gene_encoding_mitochondrial_protein,_mRNA	50.2978	37.3146
gi|297474985|ref|XM_002687659.1|_PREDICTED:_Bos_taurus_cytoskeleton-associated_protein_4,_transcript_variant_2_(CKAP4),_mRNA	50.2649	52.8412
gi|115497877|ref|NM_001075609.1|_Bos_taurus_transmembrane_and_coiled-coil_domains_5B_(TMCO5B),_mRNA	50.2217	32.1968
gi|149643036|ref|NM_001098896.1|_Bos_taurus_hypothetical_LOC507035_(MGC152585),_mRNA	50.174	52.8889
gi|94966806|ref|NM_001040499.1|_Bos_taurus_adiponectin_receptor_2_(ADIPOR2),_mRNA	50.1348	59.402
gi|118151157|ref|NM_001078034.1|_Bos_taurus_R3H_domain_containing_2_(R3HDM2),_mRNA	50.1328	56.9914
gi|297471716|ref|XM_002685353.1|_PREDICTED:_Bos_taurus_formin_binding_protein_3-like_(LOC100301114),_mRNA	50.1252	49.0687
gi|77735368|ref|NM_001034205.1|_Bos_taurus_calmegin_(CLGN),_mRNA	50.1004	58.5935
gi|156121210|ref|NM_001102283.1|_Bos_taurus_eukaryotic_translation_initiation_factor_2A,_65kDa_(EIF2A),_mRNA	50.0208	48.3668
gi|329663164|ref|NM_001206313.1|_Bos_taurus_polymerase_(RNA)_II_(DNA_directed)_polypeptide_A,_220kDa_(POLR2A),_mRNA	50.0012	44.3526
gi|112817619|ref|NM_001015567.2|_Bos_taurus_serine/threonine_kinase_receptor_associated_protein_(STRAP),_mRNA	49.9798	49.9668
gi|157954066|ref|NM_001109794.1|_Bos_taurus_hypothetical_protein_LOC512391_(LOC512391),_mRNA	49.9567	51.7403
gi|149643008|ref|NM_001098893.1|_Bos_taurus_deoxythymidylate_kinase_(thymidylate_kinase)_(DTYMK),_mRNA	49.9531	32.3173
gi|155371822|ref|NM_001101045.1|_Bos_taurus_zinc_finger,_AN1-type_domain_5_(ZFAND5),_mRNA	49.9477	53.3972
gi|77735488|ref|NM_001034267.1|_Bos_taurus_mitochondrial_fission_factor_(MFF),_nuclear_gene_encoding_mitochondrial_protein,_mRNA	49.9467	48.6657
gi|300794423|ref|NM_001193223.1|_Bos_taurus_eukaryotic_translation_initiation_factor_5_(EIF5),_mRNA	49.9259	46.4644
gi|156120938|ref|NM_001102146.1|_Bos_taurus_arginine/serine-rich_coiled-coil_2_(RSRC2),_mRNA	49.9059	41.7691
gi|147902261|ref|NM_001098095.1|_Bos_taurus_exostosin_1_(EXT1),_mRNA	49.9005	48.2463
gi|219804751|ref|NM_001143867.1|_Bos_taurus_DEAD_(Asp-Glu-Ala-Asp)_box_polypeptide_6_(DDX6),_mRNA	49.8946	53.9292
gi|115497347|ref|NM_001075883.1|_Bos_taurus_dynein,_cytoplasmic_1,_intermediate_chain_2_(DYNC1I2),_mRNA	49.881	49.9497
gi|297489685|ref|XM_002697728.1|_PREDICTED:_Bos_taurus_GATA_binding_protein_6-like_(LOC100336909),_mRNA	49.8519	67.3008
gi|31340768|ref|NM_174675.2|_Bos_taurus_GABA(A)_receptor-associated_protein-like_2_(GABARAPL2),_mRNA	49.7598	55.67
gi|27807172|ref|NM_174650.1|_Bos_taurus_S100_calcium_binding_protein_A10_(S100A10),_mRNA	49.7168	44.9588
gi|115495018|ref|NM_001075770.1|_Bos_taurus_prolyl_4-hydroxylase,_alpha_polypeptide_I_(P4HA1),_mRNA	49.7097	78.487
gi|155371994|ref|NM_001101134.1|_Bos_taurus_regulation_of_nuclear_pre-mRNA_domain_containing_1B_(RPRD1B),_mRNA	49.6886	33.719
gi|114051194|ref|NM_001046203.1|_Bos_taurus_SGT1,_suppressor_of_G2_allele_of_SKP1_(S._cerevisiae)_(SUGT1),_mRNA	49.6201	51.0096
gi|119331191|ref|NM_001079780.1|_Bos_taurus_H2A_histone_family,_member_X_(H2AFX),_mRNA	49.5785	32.5843
gi|118150875|ref|NM_001077884.1|_Bos_taurus_mitochondrial_ribosomal_protein_L23_(MRPL23),_nuclear_gene_encoding_mitochondrial_protein,_mRNA	49.5153	47.1792
gi|156121098|ref|NM_001102226.1|_Bos_taurus_alpha-N-acetylglucosaminidase_(NAGLU),_mRNA	49.4975	48.1898
gi|84370088|ref|NM_001038532.1|_Bos_taurus_integrin_alpha_FG-GAP_repeat_containing_1_(ITFG1),_mRNA	49.4679	60.6241
gi|297459610|ref|XM_002700602.1|_PREDICTED:_Bos_taurus_mCG3164-like_(LOC100294979),_mRNA	49.4674	42.1742
gi|157427959|ref|NM_001105417.1|_Bos_taurus_clathrin_interactor_1_(CLINT1),_mRNA	49.4622	48.4489
gi|78369431|ref|NM_001035486.1|_Bos_taurus_shisa_homolog_5_(Xenopus_laevis)_(SHISA5),_mRNA	49.4525	72.6624
gi|139947577|ref|NM_001083658.1|_Bos_taurus_translocase_of_inner_mitochondrial_membrane_23_homolog_(yeast)_(TIMM23),_nuclear_gene_encoding_mitochondrial_protein,_mRNA	49.4436	47.0287
gi|112181316|ref|NM_001015571.2|_Bos_taurus_ADP-ribosylation_factor_3_(ARF3),_mRNA	49.4417	55.6615
gi|84370157|ref|NM_001038563.1|_Bos_taurus_transmembrane_emp24_protein_transport_domain_containing_1_(TMED1),_mRNA	49.4144	49.1762
gi|42733603|ref|NM_203363.1|_Bos_taurus_proteolipid_protein_2_(colonic_epithelium-enriched)_(PLP2),_mRNA	49.4042	59.0478
gi|297461746|ref|XR_082976.1|_PREDICTED:_Bos_taurus_MORF-related_gene_15_(LOC785568),_miscRNA	49.4035	53.3218
gi|155371934|ref|NM_001101102.1|_Bos_taurus_MyoD_family_inhibitor_domain_containing_(MDFIC),_mRNA	49.4023	62.9142
gi|62752032|ref|NM_001015558.1|_Bos_taurus_thioredoxin-related_transmembrane_protein_2_(TMX2),_mRNA	49.3962	49.6141
gi|297487979|ref|XM_002696571.1|_PREDICTED:_Bos_taurus_IQ_motif_containing_GTPase_activating_protein_1_(IQGAP1),_mRNA	49.3957	47.1673
gi|262073070|ref|NM_001075140.1|_Bos_taurus_metallothionein_2A_(MT2A),_mRNA	49.374	130.488
gi|115497033|ref|NM_001075189.1|_Bos_taurus_ubiquitin_specific_peptidase_14_(tRNA-guanine_transglycosylase)_(USP14),_mRNA	49.3057	48.1727
gi|77735502|ref|NM_001034274.1|_Bos_taurus_mitochondrial_ribosomal_protein_L17_(MRPL17),_nuclear_gene_encoding_mitochondrial_protein,_mRNA	49.2831	52.4154
gi|297484386|ref|XM_002694246.1|_PREDICTED:_Bos_taurus_ER_degradation_enhancer,_mannosidase_alpha-like_1-like_(EDEM3),_mRNA	49.22	32.7294
gi|118151079|ref|NM_001077991.1|_Bos_taurus_RecQ_protein-like_(DNA_helicase_Q1-like)_(RECQL),_mRNA	49.2138	34.1413
gi|42733599|ref|NM_203361.1|_Bos_taurus_emerin_(EMD),_mRNA	49.2088	46.7756
gi|77736350|ref|NM_001034703.1|_Bos_taurus_elongation_of_very_long_chain_fatty_acids_(FEN1/Elo2,_SUR4/Elo3,_yeast)-like_1_(ELOVL1),_mRNA	49.1999	40.1927
gi|118151075|ref|NM_001077993.1|_Bos_taurus_SH3-domain_GRB2-like_endophilin_B1_(SH3GLB1),_mRNA	49.1746	48.9096
gi|77736048|ref|NM_001034551.1|_Bos_taurus_SFT2_domain_containing_1_(SFT2D1),_mRNA	49.1456	58.3321
gi|297479884|ref|XM_002691051.1|_PREDICTED:_Bos_taurus_regulator_of_G-protein_signaling_6_(RGS6),_mRNA	49.1396	56.2371
gi|156121222|ref|NM_001102289.1|_Bos_taurus_thioredoxin-related_transmembrane_protein_3_(TMX3),_mRNA	49.1305	50.9922
gi|156120570|ref|NM_001101961.1|_Bos_taurus_receptor_accessory_protein_3_(REEP3),_mRNA	49.1143	61.9941
gi|157428043|ref|NM_001105460.1|_Bos_taurus_vacuolar_protein_sorting_54_homolog_(S._cerevisiae)_(VPS54),_mRNA	49.0825	55.2209
gi|297488318|ref|XM_002696846.1|_PREDICTED:_Bos_taurus_eukaryotic_translation_initiation_factor_5_(EIF5),_mRNA	49.082	45.3922
gi|77735866|ref|NM_001034458.1|_Bos_taurus_DnaJ_(Hsp40)_homolog,_subfamily_C,_member_19_(DNAJC19),_mRNA	49.0623	46.0692
gi|164448615|ref|NM_001046124.2|_Bos_taurus_histocompatibility_(minor)_13_(HM13),_mRNA	49.0586	53.1398
gi|297491486|ref|XM_002698867.1|_PREDICTED:_Bos_taurus_eukaryotic_translation_initiation_factor_4E_binding_protein_2-like_(EIF4EBP2),_mRNA	49.0166	47.8109
gi|62751457|ref|NM_001015536.1|_Bos_taurus_thioredoxin_domain_containing_12_(endoplasmic_reticulum)_(TXNDC12),_mRNA	49.0134	51.8272
gi|84992998|ref|NM_001034310.2|_Bos_taurus_pituitary_tumor-transforming_1_(PTTG1),_mRNA	49.0082	39.2556
gi|114052353|ref|NM_001045913.1|_Bos_taurus_Ras-related_associated_with_diabetes_(RRAD),_mRNA	48.9775	47.8011
gi|156718119|ref|NM_001103095.1|_Bos_taurus_fat_storage-inducing_transmembrane_protein_2_(FITM2),_mRNA	48.9592	46.7217
gi|157427873|ref|NM_001105374.1|_Bos_taurus_protein_arginine_methyltransferase_5_(PRMT5),_mRNA	48.9479	37.4238
gi|115496729|ref|NM_001076365.1|_Bos_taurus_YEATS_domain_containing_4_(YEATS4),_mRNA	48.9394	33.9734
gi|114052041|ref|NM_001046384.1|_Bos_taurus_copper_metabolism_(Murr1)_domain_containing_1_(COMMD1),_mRNA	48.9166	48.3189
gi|115495586|ref|NM_001075557.1|_Bos_taurus_PRP4_pre-mRNA_processing_factor_4_homolog_B_(yeast)_(PRPF4B),_mRNA	48.8608	43.2084
gi|297461453|ref|XR_082957.1|_PREDICTED:_Bos_taurus_matrin_3_(LOC783390),_miscRNA	48.8582	46.84
gi|158819074|ref|NM_001110180.1|_Bos_taurus_mitochondrial_ribosomal_protein_L52_(MRPL52),_nuclear_gene_encoding_mitochondrial_protein,_mRNA	48.8555	44.1805
gi|77736178|ref|NM_001034616.1|_Bos_taurus_transmembrane_protein_183A_(TMEM183A),_mRNA	48.8436	49.8504
gi|297480255|ref|XM_002691251.1|_PREDICTED:_Bos_taurus_CG14786-like_(LRPPRC),_mRNA	48.8242	45.9443
gi|164259353|ref|NM_001113221.1|_Bos_taurus_reticulon_4_(RTN4),_transcript_variant_2,_mRNA	48.8215	53.1596
gi|83035038|ref|NM_001037588.1|_Bos_taurus_UBX_domain_protein_1_(UBXN1),_mRNA	48.8143	51.3055
gi|297490524|ref|XM_002698201.1|_PREDICTED:_Bos_taurus_procollagen-lysine,_2-oxoglutarate_5-dioxygenase_3_(PLOD3),_mRNA	48.8142	53.8554
gi|118151299|ref|NM_001078116.1|_Bos_taurus_abhydrolase_domain_containing_12_(ABHD12),_mRNA	48.8117	44.4814
gi|156523207|ref|NM_001102548.1|_Bos_taurus_ligase_I,_DNA,_ATP-dependent_(LIG1),_mRNA	48.7804	30.4016
gi|77735394|ref|NM_001034222.1|_Bos_taurus_nucleoporin_88kDa_(NUP88),_mRNA	48.6333	45.5029
gi|115497545|ref|NM_001075574.1|_Bos_taurus_ubiquitin-like_modifier_activating_enzyme_3_(UBA3),_mRNA	48.5998	50.1401
gi|115497161|ref|NM_001076076.1|_Bos_taurus_sulfatase_modifying_factor_1_(SUMF1),_mRNA	48.5953	49.1523
gi|116004250|ref|NM_001077014.1|_Bos_taurus_granulin_(GRN),_mRNA	48.5668	48.6091
gi|84370168|ref|NM_001038566.1|_Bos_taurus_mediator_complex_subunit_21_(MED21),_mRNA	48.5426	57.0424
gi|167583511|ref|NM_001114527.1|_Bos_taurus_stimulated_by_retinoic_acid_13_homolog_(mouse)_(STRA13),_mRNA	48.5115	43.0668
gi|139947539|ref|NM_001083683.1|_Bos_taurus_activating_transcription_factor_6_beta_(ATF6B),_mRNA	48.5073	49.7163
gi|115495190|ref|NM_001075784.1|_Bos_taurus_chloride_channel_CLIC-like_1_(CLCC1),_mRNA	48.4378	42.2917
gi|119331211|ref|NM_001079783.1|_Bos_taurus_ubiquitin-conjugating_enzyme_E2E_3_(UBC4/5_homolog,_yeast)_(UBE2E3),_mRNA	48.3985	41.3115
gi|61657917|ref|NM_001012998.2|_Bos_taurus_capping_protein_(actin_filament)_muscle_Z-line,_alpha_2_(CAPZA2),_mRNA	48.3802	52.8721
gi|300794140|ref|NM_001192185.1|_Bos_taurus_kinesin_family_member_11_(KIF11),_mRNA	48.3636	34.0143
gi|114052063|ref|NM_001045940.1|_Bos_taurus_zinc_finger,_MYND-type_containing_11_(ZMYND11),_mRNA	48.3587	46.5006
gi|116004038|ref|NM_001076910.1|_Bos_taurus_peptidylprolyl_isomerase_C_(cyclophilin_C)_(PPIC),_mRNA	48.3107	40.2204
gi|330340447|ref|NM_001206448.1|_Bos_taurus_meningioma_expressed_antigen_5_(hyaluronidase)_(MGEA5),_mRNA	48.2404	43.2157
gi|62460571|ref|NM_001014939.1|_Bos_taurus_tubulin_folding_cofactor_B_(TBCB),_mRNA	48.1997	47.603
gi|77735788|ref|NM_001034417.1|_Bos_taurus_EBNA1_binding_protein_2_(EBNA1BP2),_mRNA	48.1874	38.568
gi|88319940|ref|NM_174635.2|_Bos_taurus_casein_kinase_2,_alpha_1_polypeptide_(CSNK2A1),_mRNA	48.1752	48.2693
gi|134085790|ref|NM_001083477.1|_Bos_taurus_methylenetetrahydrofolate_dehydrogenase_(NADP+_dependent)_1,_methenyltetrahydrofolate_cyclohydrolase,_formyltetrahydrofolate_synthetase_(MTHFD1),_mRNA	48.0666	33.4523
gi|114051819|ref|NM_001046524.1|_Bos_taurus_Sec61_alpha_2_subunit_(S._cerevisiae)_(SEC61A2),_mRNA	48.0379	47.2869
gi|115497091|ref|NM_001076066.1|_Bos_taurus_adenosine_kinase_(ADK),_mRNA	48.0234	47.8824
gi|114051442|ref|NM_001046166.1|_Bos_taurus_PWP1_homolog_(S._cerevisiae)_(PWP1),_mRNA	47.9777	43.8317
gi|115495232|ref|NM_001075948.1|_Bos_taurus_golgi_phosphoprotein_3_(coat-protein)_(GOLPH3),_mRNA	47.9763	43.2592
gi|66792845|ref|NM_001024529.1|_Bos_taurus_glycosylphosphatidylinositol_anchor_attachment_protein_1_homolog_(yeast)_(GPAA1),_mRNA	47.9654	47.2464
gi|116004212|ref|NM_001076997.1|_Bos_taurus_formation_of_mitochondrial_complexes_1_homolog_(S._cerevisiae)_(C4H7orf55),_nuclear_gene_encoding_mitochondrial_protein,_mRNA	47.9621	54.6941
gi|114051891|ref|NM_001046404.1|_Bos_taurus_UDP-N-acteylglucosamine_pyrophosphorylase_1_(UAP1),_mRNA	47.9518	47.7551
gi|156120520|ref|NM_001101936.1|_Bos_taurus_kinesin_family_member_C1_(KIFC1),_mRNA	47.9331	31.5255
gi|297469587|ref|XM_001256921.3|_PREDICTED:_Bos_taurus_ATP_synthase_lipid-binding_protein,_mitochondrial-like_(ATP5G2),_mRNA	47.9254	45.0819
gi|84370104|ref|NM_001038540.1|_Bos_taurus_prefoldin_subunit_4_(PFDN4),_mRNA	47.888	54.8821
gi|84000564|ref|NM_001034457.2|_Bos_taurus_Williams_Beuren_syndrome_chromosome_region_22_protein_(WBSCR22),_mRNA	47.884	42.694
gi|297468856|ref|XM_001249851.2|_PREDICTED:_Bos_taurus_epsin-1-like_(EPN1),_mRNA	47.7361	41.4373
gi|115497863|ref|NM_001076458.1|_Bos_taurus_polymerase_(RNA)_II_(DNA_directed)_polypeptide_D_(POLR2D),_mRNA	47.721	54.1898
gi|329663510|ref|NM_001206110.1|_Bos_taurus_ubiquitin-conjugating_enzyme_E2R_2_(UBE2R2),_mRNA	47.6781	48.7185
gi|56710324|ref|NM_001008670.1|_Bos_taurus_cellular_retinoic_acid_binding_protein_2_(CRABP2),_mRNA	47.6609	30.5259
gi|262073123|ref|NM_001166529.1|_Bos_taurus_collagen,_type_IV,_alpha_3_(Goodpasture_antigen)_(COL4A3),_mRNA	47.6229	41.9778
gi|115495440|ref|NM_001075164.1|_Bos_taurus_hexosaminidase_A_(alpha_polypeptide)_(HEXA),_mRNA	47.6164	46.6079
gi|114051326|ref|NM_001046597.1|_Bos_taurus_ELOVL_family_member_5,_elongation_of_long_chain_fatty_acids_(FEN1/Elo2,_SUR4/Elo3-like,_yeast)_(ELOVL5),_mRNA	47.6122	47.8154
gi|125991762|ref|NM_001003903.2|_Bos_taurus_vitamin_K_epoxide_reductase_complex,_subunit_1_(VKORC1),_mRNA	47.6083	52.8517
gi|31342786|ref|NM_174127.2|_Bos_taurus_natriuretic_peptide_receptor_C/guanylate_cyclase_C_(atrionatriuretic_peptide_receptor_C)_(NPR3),_mRNA	47.5485	106.352
gi|85719291|ref|NM_177504.2|_Bos_taurus_N-myristoyltransferase_1_(NMT1),_mRNA	47.4858	45.5883
gi|198282012|ref|NM_001103086.1|_Bos_taurus_calpain_2,_(m/II)_large_subunit_(CAPN2),_mRNA	47.4706	49.9175
gi|78369429|ref|NM_001035335.1|_Bos_taurus_oxidase_(cytochrome_c)_assembly_1-like_(OXA1L),_nuclear_gene_encoding_mitochondrial_protein,_mRNA	47.4526	52.0878
gi|297484772|ref|XM_002694490.1|_PREDICTED:_Bos_taurus_anaphase_promoting_complex_subunit_5_(ANAPC5),_mRNA	47.4461	45.9269
gi|83035074|ref|NM_001037608.1|_Bos_taurus_transmembrane_protein_126A_(TMEM126A),_mRNA	47.431	42.5834
gi|78369371|ref|NM_001035423.1|_Bos_taurus_chromosome_14_open_reading_frame_1_ortholog_(C10H14orf1),_mRNA	47.4158	47.5477
gi|77736298|ref|NM_001034677.1|_Bos_taurus_guanine_nucleotide_binding_protein_(G_protein),_alpha_inhibiting_activity_polypeptide_3_(GNAI3),_mRNA	47.3811	47.5219
gi|160707930|ref|NM_001110785.1|_Bos_taurus_interleukin_6_receptor_(IL6R),_mRNA	47.3531	80.2003
gi|70778949|ref|NM_001025320.1|_Bos_taurus_twinfilin,_actin-binding_protein,_homolog_1_(Drosophila)_(TWF1),_mRNA	47.2969	47.5585
gi|115496961|ref|NM_001075300.1|_Bos_taurus_ubiquitin_fusion_degradation_1_like_(UFD1L),_mRNA	47.2924	48.1807
gi|256217179|ref|NM_001164265.1|_Bos_taurus_ring_finger_protein_187_(RNF187),_mRNA	47.2881	43.875
gi|149642790|ref|NM_001099119.1|_Bos_taurus_CHMP_family,_member_7_(CHMP7),_mRNA	47.2754	50.2527
gi|157427803|ref|NM_001105338.1|_Bos_taurus_arginyl-tRNA_synthetase_(RARS),_mRNA	47.247	43.1268
gi|114050874|ref|NM_001046455.1|_Bos_taurus_GTPase_activating_protein_(SH3_domain)_binding_protein_2_(G3BP2),_mRNA	47.2193	53.6806
gi|78369215|ref|NM_001035383.1|_Bos_taurus_pleckstrin_homology_domain_containing,_family_A_(phosphoinositide_binding_specific)_member_2_(PLEKHA2),_mRNA	47.2147	75.7421
gi|114051887|ref|NM_001045957.1|_Bos_taurus_chromosome_17_open_reading_frame_61_ortholog_(C19H17orf61),_mRNA	47.1977	53.7354
gi|77735444|ref|NM_001034245.1|_Bos_taurus_mago-nashi_homolog,_proliferation-associated_(Drosophila)_(MAGOH),_mRNA	47.1951	54.5128
gi|329755355|ref|NM_001206405.1|_Bos_taurus_WW_domain_binding_protein_11_(WBP11),_mRNA	47.1608	42.2337
gi|60097920|ref|NM_174264.3|_Bos_taurus_cyclin_B2_(CCNB2),_mRNA	47.0905	33.3639
gi|114052976|ref|NM_001046105.1|_Bos_taurus_NADH_dehydrogenase_(ubiquinone)_1_alpha_subcomplex,_assembly_factor_3_(NDUFAF3),_nuclear_gene_encoding_mitochondrial_protein,_mRNA	47.0901	60.8962
gi|297489691|ref|XM_002697729.1|_PREDICTED:_Bos_taurus_KIAA1772-like_(LOC535053),_mRNA	47.0861	41.0088
gi|125630726|ref|NM_001081546.1|_Bos_taurus_hematological_and_neurological_expressed_1-like_(HN1L),_mRNA	47.081	43.1012
gi|148226417|ref|NM_001098098.1|_Bos_taurus_ADP-ribosyltransferase_1_(ART1),_mRNA	47.0707	29.0028
gi|157785554|ref|NM_001105623.1|_Bos_taurus_WD_repeat_domain_6_(WDR6),_mRNA	47.0433	34.4433
gi|115496757|ref|NM_001076032.1|_Bos_taurus_NmrA-like_family_domain_containing_1_(NMRAL1),_mRNA	47.025	44.8237
gi|77735860|ref|NM_001034455.1|_Bos_taurus_vacuolar_protein_sorting_29_homolog_(S._cerevisiae)_(VPS29),_mRNA	47.0208	49.5092
gi|139949143|ref|NM_001083743.1|_Bos_taurus_transmembrane_9_superfamily_member_1_(TM9SF1),_mRNA	46.9924	49.4548
gi|114052467|ref|NM_001046334.1|_Bos_taurus_hydroxyacyl-CoA_dehydrogenase_(HADH),_nuclear_gene_encoding_mitochondrial_protein,_mRNA	46.9916	40.5938
gi|329755255|ref|NM_001206046.2|_Bos_taurus_egl_nine_homolog_1_(C._elegans)_(EGLN1),_mRNA	46.9772	47.8242
gi|297484711|ref|XM_002694560.1|_PREDICTED:_Bos_taurus_ribosomal_protein_S14-like_(RPS14),_mRNA	46.9074	41.4374
gi|210147444|ref|NM_001078161.2|_Bos_taurus_ataxin_7-like_3B_(ATXN7L3B),_mRNA	46.8622	47.3904
gi|297465005|ref|XM_866247.4|_PREDICTED:_Bos_taurus_UDP-glucose_glycoprotein_glucosyltransferase_1,_transcript_variant_2_(UGGT1),_mRNA	46.8246	40.5855
gi|41386736|ref|NM_177518.1|_Bos_taurus_1-acylglycerol-3-phosphate_O-acyltransferase_1_(lysophosphatidic_acid_acyltransferase,_alpha)_(AGPAT1),_mRNA	46.8005	45.916
gi|154152048|ref|NM_001100331.1|_Bos_taurus_prenyl_(decaprenyl)_diphosphate_synthase,_subunit_1_(PDSS1),_mRNA	46.7925	67.1209
gi|118150859|ref|NM_001077875.1|_Bos_taurus_KCNE1-like_(KCNE1L),_mRNA	46.7782	22.6561
gi|118601183|ref|NM_001046107.2|_Bos_taurus_sorting_nexin_1_(SNX1),_mRNA	46.7742	45.1186
gi|297475507|ref|XM_002688002.1|_PREDICTED:_Bos_taurus_plexin_B2_(PLXNB2),_mRNA	46.7742	37.9322
gi|116004226|ref|NM_001077005.1|_Bos_taurus_5-azacytidine_induced_2_(AZI2),_mRNA	46.7445	45.6443
gi|77735374|ref|NM_001034212.1|_Bos_taurus_polymerase_(RNA)_II_(DNA_directed)_polypeptide_C,_33kDa_(POLR2C),_mRNA	46.7108	44.4411
gi|116004336|ref|NM_001077059.1|_Bos_taurus_WD_repeat_domain_26_(WDR26),_mRNA	46.6873	46.2696
gi|114051050|ref|NM_001046623.1|_Bos_taurus_sorting_and_assembly_machinery_component_50_homolog_(SAMM50),_mRNA	46.6383	45.2929
gi|156120956|ref|NM_001102155.1|_Bos_taurus_ELOVL_family_member_6,_elongation_of_long_chain_fatty_acids_(FEN1/Elo2,_SUR4/Elo3-like,_yeast)_(ELOVL6),_mRNA	46.6327	52.9502
gi|28603815|ref|NM_176676.1|_Bos_taurus_ATPase,_H+_transporting,_lysosomal_42kDa,_V1_subunit_C1_(ATP6V1C1),_mRNA	46.5654	51.4568
gi|154152132|ref|NM_001100367.1|_Bos_taurus_neighbor_of_BRCA1_gene_1_(NBR1),_mRNA	46.5444	50.2525
gi|31341816|ref|NM_174505.2|_Bos_taurus_ATPase,_H+_transporting,_lysosomal_38kDa,_V0_subunit_d1_(ATP6V0D1),_mRNA	46.5314	54.6617
gi|297463430|ref|XM_002702680.1|_PREDICTED:_Bos_taurus_PNN_protein-like_(LOC100296970),_mRNA	46.5217	40.1543
gi|77735844|ref|NM_001034445.1|_Bos_taurus_NAD_kinase_(NADK),_mRNA	46.5186	43.2768
gi|77735426|ref|NM_001034238.1|_Bos_taurus_protein_phosphatase_1,_regulatory_(inhibitor)_subunit_7_(PPP1R7),_mRNA	46.5132	46.2819
gi|115496243|ref|NM_001075176.1|_Bos_taurus_replication_protein_A1,_70kDa_(RPA1),_mRNA	46.4786	42.5366
gi|332205916|ref|NM_001206830.1|_Bos_taurus_transient_receptor_potential_cation_channel,_subfamily_C,_member_4_associated_protein_(TRPC4AP),_mRNA	46.4677	46.5313
gi|284795262|ref|NM_001034517.2|_Bos_taurus_hepatitis_B_virus_x_interacting_protein_(HBXIP),_mRNA	46.4473	50.9854
gi|297474983|ref|XM_002687658.1|_PREDICTED:_Bos_taurus_cytoskeleton-associated_protein_4,_transcript_variant_1_(CKAP4),_mRNA	46.4468	47.5606
gi|122692452|ref|NM_001080308.1|_Bos_taurus_ubiquitin_specific_peptidase_11_(USP11),_mRNA	46.4235	45.1211
gi|297490915|ref|XM_002698454.1|_PREDICTED:_Bos_taurus_ARP1_actin-related_protein_1_homolog_A,_centractin_alpha_(yeast)_(ACTR1A),_mRNA	46.4206	62.9611
gi|31342279|ref|NM_174340.2|_Bos_taurus_histidine_triad_nucleotide_binding_protein_2_(HINT2),_nuclear_gene_encoding_mitochondrial_protein,_mRNA	46.4198	50.3385
gi|122692384|ref|NM_001080343.1|_Bos_taurus_zinc_finger,_matrin-type_2_(ZMAT2),_mRNA	46.3998	40.2497
gi|77736198|ref|NM_001034626.1|_Bos_taurus_Sec23_homolog_B_(S._cerevisiae)_(SEC23B),_mRNA	46.3869	42.7691
gi|270297152|ref|NM_001168462.1|_Bos_taurus_Kruppel-like_factor_10_(KLF10),_mRNA	46.3703	47.7073
gi|297463713|ref|XM_864352.4|_PREDICTED:_Bos_taurus_minichromosome_maintenance_complex_component_2,_transcript_variant_3_(MCM2),_mRNA	46.3246	28.3848
gi|297458476|ref|XM_868540.4|_PREDICTED:_Bos_taurus_cytoskeleton-associated_protein_4,_transcript_variant_2_(CKAP4),_mRNA	46.3207	48.1599
gi|114051314|ref|NM_001046039.1|_Bos_taurus_small_nuclear_ribonucleoprotein_polypeptide_A_(SNRPA),_mRNA	46.2898	36.3397
gi|114051749|ref|NM_001046425.1|_Bos_taurus_F-box_protein_28_(FBXO28),_mRNA	46.2893	68.5406
gi|300794098|ref|NM_001192183.1|_Bos_taurus_bromodomain_adjacent_to_zinc_finger_domain,_1B_(BAZ1B),_mRNA	46.2323	37.9473
gi|115432039|ref|NM_173990.2|_Bos_taurus_adenosylmethionine_decarboxylase_1_(AMD1),_mRNA	46.2112	41.8645
gi|84370050|ref|NM_001038509.1|_Bos_taurus_hypothetical_LOC506714_(C9H6orf72),_mRNA	46.1873	52.5372
gi|115497689|ref|NM_001075235.1|_Bos_taurus_acyl-CoA_dehydrogenase,_C-4_to_C-12_straight_chain_(ACADM),_nuclear_gene_encoding_mitochondrial_protein,_mRNA	46.1496	48.6574
gi|115495832|ref|NM_001075534.1|_Bos_taurus_epoxide_hydrolase_2,_cytoplasmic_(EPHX2),_mRNA	46.1478	45.9114
gi|77736162|ref|NM_001034608.1|_Bos_taurus_mitochondrial_ribosomal_protein_L18_(MRPL18),_nuclear_gene_encoding_mitochondrial_protein,_mRNA	46.1202	42.2109
gi|76253790|ref|NM_001014914.2|_Bos_taurus_transmembrane_BAX_inhibitor_motif_containing_4_(TMBIM4),_mRNA	46.0789	48.9509
gi|297467703|ref|XM_001252242.2|_PREDICTED:_Bos_taurus_RALBP1_associated_Eps_domain_containing_1_(REPS1),_mRNA	46.0441	40.7096
gi|153792722|ref|NM_001099715.1|_Bos_taurus_scaffold_attachment_factor_B_(SAFB),_mRNA	46.0226	37.0856
gi|28461282|ref|NM_175830.1|_Bos_taurus_NADH_dehydrogenase_(ubiquinone)_flavoprotein_3,_10kDa_(NDUFV3),_nuclear_gene_encoding_mitochondrial_protein,_mRNA	46.0197	41.2607
gi|218931173|ref|NM_001098135.2|_Bos_taurus_ribosomal_protein_S27_(RPS27),_transcript_variant_1,_mRNA	45.9469	53.9673
gi|300793984|ref|NM_001192945.1|_Bos_taurus_anaphase_promoting_complex_subunit_5_(ANAPC5),_mRNA	45.931	46.207
gi|118150877|ref|NM_001077883.1|_Bos_taurus_dihydrofolate_reductase_(DHFR),_mRNA	45.9124	37.0903
gi|77736382|ref|NM_001034655.1|_Bos_taurus_sigma_non-opioid_intracellular_receptor_1_(SIGMAR1),_mRNA	45.9004	29.2293
gi|84000114|ref|NM_001038073.1|_Bos_taurus_alanyl-tRNA_synthetase_domain_containing_1_(AARSD1),_transcript_variant_1,_mRNA	45.8986	44.3825
gi|115497139|ref|NM_001075651.1|_Bos_taurus_pyridoxal_(pyridoxine,_vitamin_B6)_kinase_(PDXK),_mRNA	45.8706	28.1076
gi|114052493|ref|NM_001046542.1|_Bos_taurus_WD_repeat_and_FYVE_domain_containing_1_(WDFY1),_mRNA	45.8528	44.212
gi|83035040|ref|NM_001037586.1|_Bos_taurus_TATA_box_binding_protein_(TBP)-associated_factor,_RNA_polymerase_I,_D,_41kDa_(TAF1D),_mRNA	45.8235	44.6617
gi|114052217|ref|NM_001045925.1|_Bos_taurus_transcription_elongation_factor_A_(SII),_1_(TCEA1),_mRNA	45.7712	43.2915
gi|164420788|ref|NM_001035435.2|_Bos_taurus_pyruvate_dehydrogenase_(lipoamide)_beta_(PDHB),_nuclear_gene_encoding_mitochondrial_protein,_mRNA	45.7608	43.8188
gi|31340789|ref|NM_174664.2|_Bos_taurus_platelet-activating_factor_acetylhydrolase_1b,_catalytic_subunit_2_(30kDa)_(PAFAH1B2),_mRNA	45.7394	47.767
gi|62751734|ref|NM_001015659.1|_Bos_taurus_cytokine_induced_apoptosis_inhibitor_1_(CIAPIN1),_mRNA	45.7164	38.3886
gi|56710330|ref|NM_001008669.1|_Bos_taurus_presenilin_enhancer_2_homolog_(C._elegans)_(PSENEN),_mRNA	45.711	49.5822
gi|134085837|ref|NM_001083410.1|_Bos_taurus_SNAP-associated_protein_(SNAPIN),_mRNA	45.7025	51.1835
gi|297493149|ref|XM_002700116.1|_PREDICTED:_Bos_taurus_ribosomal_protein_S23-like_(LOC787803),_mRNA	45.6644	2.15178
gi|157428067|ref|NM_001105472.1|_Bos_taurus_RERG/RAS-like_(RERGL),_mRNA	45.6599	30.2395
gi|149642766|ref|NM_001099116.1|_Bos_taurus_SWI/SNF_related,_matrix_associated,_actin_dependent_regulator_of_chromatin,_subfamily_e,_member_1_(SMARCE1),_mRNA	45.6493	44.3679
gi|165973995|ref|NM_001113724.1|_Bos_taurus_anaphase_promoting_complex_subunit_11_(ANAPC11),_mRNA	45.6333	46.1028
gi|148226663|ref|NM_001097989.1|_Bos_taurus_neuroblastoma_RAS_viral_(v-ras)_oncogene_homolog_(NRAS),_mRNA	45.6154	46.5706
gi|78369301|ref|NM_001035386.1|_Bos_taurus_catalase_(CAT),_mRNA	45.6046	38.56
gi|77735936|ref|NM_001034493.1|_Bos_taurus_immature_colon_carcinoma_transcript_1_(ICT1),_mRNA	45.5618	42.2555
gi|255760060|ref|NM_001164092.1|_Bos_taurus_selenoprotein_H_(SELH),_mRNA	45.542	42.2661
gi|198282092|ref|NM_001101179.1|_Bos_taurus_signal_recognition_particle_68kDa_(SRP68),_mRNA	45.5393	43.1057
gi|118150787|ref|NM_001077835.1|_Bos_taurus_cathepsin_Z_(CTSZ),_mRNA	45.5379	47.158
gi|31343190|ref|NM_173950.2|_Bos_taurus_placental_growth_factor_(PGF),_mRNA	45.5356	46.8756
gi|115497183|ref|NM_001076078.1|_Bos_taurus_adaptor-related_protein_complex_2,_sigma_1_subunit_(AP2S1),_mRNA	45.5009	46.1819
gi|331028787|ref|NM_001206621.1|_Bos_taurus_hyaluronan-mediated_motility_receptor_(RHAMM)_(HMMR),_mRNA	45.4992	35.0394
gi|297460920|ref|XM_001788593.2|_PREDICTED:_Bos_taurus_protein_phosphatase_2_(formerly_2A),_regulatory_subunit_A_(PR_65),_beta_isoform-like,_transcript_variant_1_(PPP2R1B),_mRNA	45.408	35.7252
gi|148234059|ref|NM_001098071.1|_Bos_taurus_G1_to_S_phase_transition_1_(GSPT1),_mRNA	45.4025	43.3499
gi|156120580|ref|NM_001101966.1|_Bos_taurus_retinoblastoma_binding_protein_8_(RBBP8),_mRNA	45.3974	34.8927
gi|122692366|ref|NM_001080355.1|_Bos_taurus_ribosomal_L24_domain_containing_1_(RSL24D1),_mRNA	45.3436	45.731
gi|116004142|ref|NM_001076964.1|_Bos_taurus_peptidase_(mitochondrial_processing)_alpha_(PMPCA),_nuclear_gene_encoding_mitochondrial_protein,_mRNA	45.2985	41.2973
gi|329663499|ref|NM_001205853.1|_Bos_taurus_ER_degradation_enhancer,_mannosidase_alpha-like_3_(EDEM3),_mRNA	45.281	82.695
gi|73853765|ref|NM_175825.3|_Bos_taurus_glutathione_S-transferase_M1_(GSTM1),_mRNA	45.2507	40.7937
gi|31343540|ref|NM_175787.2|_Bos_taurus_NADH_dehydrogenase_(ubiquinone)_1_beta_subcomplex,_6,_17kDa_(NDUFB6),_nuclear_gene_encoding_mitochondrial_protein,_mRNA	45.2382	51.104
gi|116004216|ref|NM_001076999.1|_Bos_taurus_COMM_domain_containing_3_(COMMD3),_mRNA	45.2238	47.9376
gi|115496657|ref|NM_001075702.1|_Bos_taurus_adaptor-related_protein_complex_2,_alpha_2_subunit_(AP2A2),_mRNA	45.2146	42.4266
gi|77735646|ref|NM_001034347.1|_Bos_taurus_histone_acetyltransferase_1_(HAT1),_mRNA	45.1796	40.0826
gi|215490084|ref|NM_001035467.2|_Bos_taurus_Sin3A-associated_protein,_18kDa_(SAP18),_mRNA	45.0469	42.9345
gi|116004172|ref|NM_001076975.1|_Bos_taurus_interleukin_10_receptor,_beta_(IL10RB),_mRNA	44.9133	41.4147
gi|297489817|ref|XM_002697768.1|_PREDICTED:_Bos_taurus_methyl-CpG_binding_domain_protein_2-like_(LOC100337206),_mRNA	44.9098	47.7838
gi|115497293|ref|NM_001075267.1|_Bos_taurus_canopy_2_homolog_(zebrafish)_(CNPY2),_mRNA	44.8469	44.5833
gi|134085719|ref|NM_001083488.1|_Bos_taurus_family_with_sequence_similarity_107,_member_A_(FAM107A),_mRNA	44.8362	43.688
gi|148224063|ref|NM_001098081.1|_Bos_taurus_YY1_transcription_factor_(YY1),_mRNA	44.8059	42.1168
gi|195963438|ref|NM_001130931.1|_Bos_taurus_nucleoporin_205kDa_(NUP205),_mRNA	44.7965	34.0196
gi|123858763|ref|NM_001080247.1|_Bos_taurus_JNK1/MAPK8-associated_membrane_protein_(JKAMP),_mRNA	44.7096	45.3393
gi|329112530|ref|NM_001192444.2|_Bos_taurus_ubiquitin_specific_peptidase_46_(USP46),_mRNA	44.7014	47.5864
gi|31343626|ref|NM_177519.2|_Bos_taurus_UDP-N-acetyl-alpha-D-galactosamine:polypeptide_N-acetylgalactosaminyltransferase_1_(GalNAc-T1)_(GALNT1),_mRNA	44.6944	44.8413
gi|297464511|ref|XM_001790429.2|_PREDICTED:_Bos_taurus_tubulin_gamma-1_chain-like,_transcript_variant_2_(TUBG1),_mRNA	44.6908	39.7096
gi|157074147|ref|NM_001103316.1|_Bos_taurus_protein_tyrosine_phosphatase-like_A_domain_containing_1_(PTPLAD1),_mRNA	44.6397	46.3654
gi|114052578|ref|NM_001046318.1|_Bos_taurus_Fas_(TNFRSF6)_associated_factor_1_(FAF1),_mRNA	44.6312	49.6112
gi|157427847|ref|NM_001105361.1|_Bos_taurus_hepatoma-derived_growth_factor-related_protein_2_(HDGFRP2),_mRNA	44.6271	35.4397
gi|115496579|ref|NM_001075337.1|_Bos_taurus_DnaJ_(Hsp40)_homolog,_subfamily_C,_member_2_(DNAJC2),_mRNA	44.6031	42.7796
gi|156523095|ref|NM_001102492.1|_Bos_taurus_leucyl-tRNA_synthetase_(LARS),_mRNA	44.5314	40.8964
gi|115497989|ref|NM_001075618.1|_Bos_taurus_peptidylprolyl_isomerase_H_(cyclophilin_H)_(PPIH),_mRNA	44.5228	39.2597
gi|115495948|ref|NM_001076185.1|_Bos_taurus_family_with_sequence_similarity_20,_member_B_(FAM20B),_mRNA	44.5203	33.6959
gi|134085662|ref|NM_001083527.1|_Bos_taurus_DEAD_(Asp-Glu-Ala-Asp)_box_polypeptide_21_(DDX21),_mRNA	44.5089	37.1226
gi|89191831|ref|NM_174153.3|_Bos_taurus_peptidylprolyl_isomerase_D_(PPID),_mRNA	44.4616	46.0092
gi|156523189|ref|NM_001102539.1|_Bos_taurus_zinc_finger_protein_30_homolog_(mouse)_(ZFP30),_mRNA	44.4565	36.4894
gi|154152108|ref|NM_001100305.1|_Bos_taurus_transforming,_acidic_coiled-coil_containing_protein_3_(TACC3),_mRNA	44.4267	26.6674
gi|262118292|ref|NM_001166571.1|_Bos_taurus_melanoma_inhibitory_activity_family,_member_3_(MIA3),_mRNA	44.3802	50.3533
gi|330470896|ref|NM_001191274.2|_Bos_taurus_SEC31_homolog_A_(S._cerevisiae)_(SEC31A),_mRNA	44.3432	48.5435
gi|115497865|ref|NM_001076111.1|_Bos_taurus_TSPY-like_1_(TSPYL1),_mRNA	44.2594	44.8799
gi|94966874|ref|NM_001040541.1|_Bos_taurus_ubiquitin_carboxyl-terminal_esterase_L3_(ubiquitin_thiolesterase)_(UCHL3),_mRNA	44.2537	45.7357
gi|297484161|ref|XM_002694116.1|_PREDICTED:_Bos_taurus_translocase_of_inner_mitochondrial_membrane_17_homolog_A-like_(TIMM17A),_mRNA	44.2471	39.2532
gi|78370154|ref|NM_001035292.1|_Bos_taurus_zinc_finger,_DHHC-type_containing_4_(ZDHHC4),_mRNA	44.2024	45.3522
gi|297464199|ref|XR_083160.1|_PREDICTED:_Bos_taurus_ubiquilin_1_(LOC783466),_miscRNA	44.2009	45.6177
gi|77735762|ref|NM_001034408.1|_Bos_taurus_polymerase_(RNA)_I_polypeptide_E,_53kDa_(POLR1E),_mRNA	44.172	33.3941
gi|118151383|ref|NM_001077880.1|_Bos_taurus_phosphatidylinositol_glycan_anchor_biosynthesis,_class_K_(PIGK),_mRNA	44.1181	46.1625
gi|297492859|ref|XM_002699866.1|_PREDICTED:_Bos_taurus_acyl-CoA_synthetase_long-chain_family_member_4,_transcript_variant_2_(ACSL4),_mRNA	44.0815	36.952
gi|77735548|ref|NM_001034298.1|_Bos_taurus_non_imprinted_in_Prader-Willi/Angelman_syndrome_2_(NIPA2),_mRNA	44.052	45.2664
gi|148227365|ref|NM_001098069.1|_Bos_taurus_cancer_susceptibility_candidate_3_(CASC3),_mRNA	44.0128	38.1571
gi|84370198|ref|NM_001038580.1|_Bos_taurus_6-phosphogluconolactonase_(PGLS),_mRNA	44.0061	51.7034
gi|56119093|ref|NM_001007809.1|_Bos_taurus_hydroxysteroid_(17-beta)_dehydrogenase_4_(HSD17B4),_mRNA	44.0029	47.9958
gi|221136881|ref|NM_001144092.1|_Bos_taurus_solute_carrier_family_39_(zinc_transporter),_member_6_(SLC39A6),_mRNA	44.001	39.1598
gi|330340362|ref|NM_001206414.1|_Bos_taurus_HIV-1_Tat_specific_factor_1_(HTATSF1),_mRNA	43.9474	45.1592
gi|31342422|ref|NM_174284.2|_Bos_taurus_cleavage_and_polyadenylation_specific_factor_3,_73kDa_(CPSF3),_mRNA	43.928	41.5344
gi|297465615|ref|XM_001787578.2|_PREDICTED:_Bos_taurus_poly(rC)_binding_protein_1-like_(LOC781360),_mRNA	43.898	36.2019
gi|288557347|ref|NM_001172224.1|_Bos_taurus_SWI/SNF_related,_matrix_associated,_actin_dependent_regulator_of_chromatin,_subfamily_c,_member_2_(SMARCC2),_mRNA	43.8941	37.0798
gi|149643080|ref|NM_001099211.1|_Bos_taurus_splicing_factor_3a,_subunit_2,_66kDa_(SF3A2),_mRNA	43.86	38.303
gi|156120668|ref|NM_001102011.1|_Bos_taurus_budding_uninhibited_by_benzimidazoles_1_homolog_(yeast)_(BUB1),_mRNA	43.8476	31.4842
gi|116004068|ref|NM_001076922.1|_Bos_taurus_tumor_protein_D52_(TPD52),_mRNA	43.8222	46.375
gi|155372048|ref|NM_001101161.1|_Bos_taurus_CCR4-NOT_transcription_complex,_subunit_6_(CNOT6),_mRNA	43.8111	51.6334
gi|149944736|ref|NM_001099023.1|_Bos_taurus_zinc_finger_protein_639_(ZNF639),_mRNA	43.7979	34.6143
gi|114052936|ref|NM_001046106.1|_Bos_taurus_3-hydroxyisobutyrate_dehydrogenase_(HIBADH),_mRNA	43.7669	45.7631
gi|297468880|ref|XM_001255063.3|_PREDICTED:_Bos_taurus_ribosomal_protein_S23-like_(LOC787803),_mRNA	43.713	2.52277
gi|114051184|ref|NM_001046024.1|_Bos_taurus_programmed_cell_death_5_(PDCD5),_mRNA	43.6991	36.4835
gi|297491084|ref|XM_002698582.1|_PREDICTED:_Bos_taurus_antigen_identified_by_monoclonal_antibody_Ki-67_(MKI67),_mRNA	43.6989	27.7359
gi|134085640|ref|NM_001083394.1|_Bos_taurus_lipolysis_stimulated_lipoprotein_receptor_(LSR),_mRNA	43.6938	44.7709
gi|62460429|ref|NM_001014869.1|_Bos_taurus_peptidylprolyl_isomerase_(cyclophilin)-like_1_(PPIL1),_mRNA	43.6882	43.4717
gi|114053166|ref|NM_001046322.1|_Bos_taurus_5',_3'-nucleotidase,_cytosolic_(NT5C),_mRNA	43.6835	34.0686
gi|84000316|ref|NM_001038173.1|_Bos_taurus_polo-like_kinase_1_(PLK1),_mRNA	43.6641	28.9456
gi|77735960|ref|NM_001034507.1|_Bos_taurus_TMEM9_domain_family,_member_B_(TMEM9B),_mRNA	43.6537	48.3367
gi|190360732|ref|NM_001128499.1|_Bos_taurus_TGFB-induced_factor_homeobox_1_(TGIF1),_mRNA	43.6453	22.2277
gi|194679054|ref|XM_590872.4|_PREDICTED:_Bos_taurus_antigen_identified_by_monoclonal_antibody_Ki-67_(MKI67),_mRNA	43.6407	27.9815
gi|300795658|ref|NM_001192261.1|_Bos_taurus_exportin_1_(CRM1_homolog,_yeast)_(XPO1),_mRNA	43.6381	37.7705
gi|164420701|ref|NM_177498.3|_Bos_taurus_farnesyltransferase,_CAAX_box,_alpha_(FNTA),_mRNA	43.6343	45.8095
gi|94966836|ref|NM_001040514.1|_Bos_taurus_THO_complex_7_homolog_(Drosophila)_(THOC7),_mRNA	43.5906	38.7436
gi|329663172|ref|NM_001206314.1|_Bos_taurus_eukaryotic_translation_initiation_factor_3,_subunit_A_(EIF3A),_mRNA	43.5725	40.8806
gi|157074199|ref|NM_001103344.1|_Bos_taurus_UBA_domain_containing_2_(UBAC2),_mRNA	43.5394	42.8687
gi|116004486|ref|NM_001077133.1|_Bos_taurus_ORM1-like_1_(S._cerevisiae)_(ORMDL1),_mRNA	43.5394	47.2
gi|148238039|ref|NM_001098052.1|_Bos_taurus_actinin,_alpha_4_(ACTN4),_mRNA	43.5325	39.6828
gi|31342588|ref|NM_174208.2|_Bos_taurus_thioredoxin_2_(TXN2),_nuclear_gene_encoding_mitochondrial_protein,_mRNA	43.5299	41.1115
gi|115496122|ref|NM_001075748.1|_Bos_taurus_CCCTC-binding_factor_(zinc_finger_protein)_(CTCF),_mRNA	43.5019	37.2063
gi|156120638|ref|NM_001101996.1|_Bos_taurus_NDRG_family_member_3_(NDRG3),_mRNA	43.486	59.8111
gi|297468097|ref|XM_606447.5|_PREDICTED:_Bos_taurus_solute_carrier_family_12,_member_7-like_(SLC12A7),_mRNA	43.4752	37.2677
gi|134085376|ref|NM_001040568.2|_Bos_taurus_glyoxylate_reductase_1_homolog_(Arabidopsis)_(GLYR1),_mRNA	43.4593	37.452
gi|82697342|ref|NM_001037461.1|_Bos_taurus_cystatin_B_(stefin_B)_(CSTB),_mRNA	43.4544	39.2304
gi|115496124|ref|NM_001075749.1|_Bos_taurus_radixin_(RDX),_mRNA	43.4011	42.5038
gi|156120722|ref|NM_001102038.1|_Bos_taurus_hippocampus_abundant_transcript_1_(HIAT1),_mRNA	43.3865	48.3069
gi|84000056|ref|NM_001038039.1|_Bos_taurus_centrin_4_(CETN4),_mRNA	43.3705	45.8321
gi|114051925|ref|NM_001045952.1|_Bos_taurus_aspartyl_aminopeptidase_(DNPEP),_mRNA	43.3648	40.9083
gi|119331223|ref|NM_001079796.1|_Bos_taurus_mitotic_checkpoint_component_Mad2_(MAD2),_mRNA	43.3555	45.5101
gi|155372080|ref|NM_001101177.1|_Bos_taurus_LSM2_homolog,_U6_small_nuclear_RNA_associated_(S._cerevisiae)_(LSM2),_mRNA	43.3182	38.7433
gi|75832130|ref|NM_001025334.2|_Bos_taurus_adenine_phosphoribosyltransferase_(APRT),_mRNA	43.3034	38.9006
[truncated: 13,535 more rows]
