# Supplementary material for: Transcriptome Analysis of Bovine Ovarian Follicles at Predeviation and Onset of Deviation Stages of a Follicular Wave
Source: Int J Genomics. 2016 Mar 21;2016:3472748. doi: 10.1155/2016/3472748 (PMC4819119; doi:10.1155/2016/3472748)
Supplement: Supplementary file 1 — Table S1: Shows all the genes (15,533) expressed in both types of follicles (ODF1 and ODF2) with a cut-off RPKM of 0.5. Table S2: Shows the highly expressed genes (719) in PDF1 and ODF1 follicles with a cut-off RPKM > 100. [file 3472748.f1.zip › Additional file Table S2.xls]

## Sheet: group 1 vs. group 2 vs. gro...
Table S2. List of highly expressed genes (719) in PDF1 and ODF1 follicles with a cut-off RPKM>100
Feature ID	PDF1-RPKM	ODF1-RPKM
gi|118151371|ref|NM_001078149.1|_Bos_taurus_glutathione_S-transferase_alpha_3_(GSTA3),_mRNA	12445.3	17611.4
gi|31340780|ref|NM_174669.2|_Bos_taurus_serpin_peptidase_inhibitor,_clade_E_(nexin,_plasminogen_activator_inhibitor_type_1),_member_2_(SERPINE2),_mRNA	6816.85	11075.4
gi|84000570|ref|NM_174094.3|_Bos_taurus_inhibin,_alpha_(INHA),_mRNA	6341.61	9658.83
gi|148747149|ref|NM_174363.2|_Bos_taurus_inhibin,_beta_A_(INHBA),_mRNA	5824.46	9440.24
gi|75832127|ref|NM_001025326.2|_Bos_taurus_serglycin_(SRGN),_mRNA	8808.27	7315.53
gi|126723073|ref|NM_175801.2|_Bos_taurus_follistatin_(FST),_mRNA	3435.17	4998.09
gi|297478340|ref|XM_002689988.1|_PREDICTED:_Bos_taurus_cytochrome_c_oxidase_subunit_I-like_(LOC100299681),_mRNA	5017.21	3707.56
gi|297485951|ref|XR_083937.1|_PREDICTED:_Bos_taurus_hypothetical_LOC100337434_(LOC100337434),_miscRNA	7026.76	3115.13
gi|297473136|ref|XM_002686372.1|_PREDICTED:_Bos_taurus_cytochrome_c_oxidase_subunit_III-like_(LOC100300995),_mRNA	3508.94	2440.52
gi|297470290|ref|XM_002683760.1|_PREDICTED:_Bos_taurus_cytochrome_c_oxidase_subunit_I-like_(LOC100301020),_partial_mRNA	3252.12	2372.12
gi|297471782|ref|XM_002685421.1|_PREDICTED:_Bos_taurus_hypothetical_protein_LOC100336997_(LOC100336997),_mRNA	5741.94	2262.25
gi|41386718|ref|NM_176610.1|_Bos_taurus_milk_fat_globule-EGF_factor_8_protein_(MFGE8),_mRNA	2439.64	2077.7
gi|110347569|ref|NM_173969.3|_Bos_taurus_vimentin_(VIM),_mRNA	2032.58	2050.73
gi|45430028|ref|NM_205802.1|_Bos_taurus_lysosomal_protein_transmembrane_4_beta_(LAPTM4B),_mRNA	1539.45	2025.65
gi|88319926|ref|NM_174068.2|_Bos_taurus_gap_junction_protein,_alpha_1,_43kDa_(GJA1),_mRNA	1408.23	1975.61
gi|27805826|ref|NM_174305.1|_Bos_taurus_cytochrome_P450,_family_19,_subfamily_A,_polypeptide_1_(CYP19A1),_mRNA	656.877	1944.89
gi|68299806|ref|NM_174535.1|_Bos_taurus_eukaryotic_translation_elongation_factor_1_alpha_1_(EEF1A1),_mRNA	1864.13	1924.41
gi|148231248|ref|NM_001097565.1|_Bos_taurus_low_density_lipoprotein_receptor-related_protein_8,_apolipoprotein_e_receptor_(LRP8),_mRNA	1061.54	1897.64
gi|87196500|ref|NM_174049.2|_Bos_taurus_enolase_1,_(alpha)_(ENO1),_mRNA	1005.45	1707.61
gi|76253708|ref|NM_174345.3|_Bos_taurus_heat_shock_70kDa_protein_8_(HSPA8),_mRNA	1615.28	1700.71
gi|75812941|ref|NM_001033619.1|_Bos_taurus_ribosomal_protein_L18a_(RPL18A),_mRNA	1559.36	1680.4
gi|77404272|ref|NM_001034034.1|_Bos_taurus_glyceraldehyde-3-phosphate_dehydrogenase_(GAPDH),_mRNA	1342.96	1670.07
gi|27807502|ref|NM_174778.1|_Bos_taurus_ribosomal_protein_S27a_(RPS27A),_mRNA	1576.13	1589.55
gi|70778759|ref|NM_001025339.1|_Bos_taurus_ribosomal_protein_S24_(RPS24),_mRNA	1627.75	1566.56
gi|45430034|ref|NM_205806.1|_Bos_taurus_ST3_beta-galactoside_alpha-2,3-sialyltransferase_4_(ST3GAL4),_mRNA	1096.95	1542.97
gi|62460479|ref|NM_001014894.1|_Bos_taurus_ribosomal_protein_L4_(RPL4),_mRNA	1443.71	1502.24
gi|70778955|ref|NM_001025317.1|_Bos_taurus_ribosomal_protein_S8_(RPS8),_mRNA	1563.22	1490.92
gi|58332431|ref|NM_178317.3|_Bos_taurus_tribbles_homolog_2_(Drosophila)_(TRIB2),_mRNA	1411.49	1461.94
gi|77404253|ref|NM_001034038.1|_Bos_taurus_ribosomal_protein_S3A_(RPS3A),_mRNA	1409.53	1450.51
gi|148806930|ref|NM_176644.2|_Bos_taurus_cytochrome_P450,_family_11,_subfamily_A,_polypeptide_1_(CYP11A1),_nuclear_gene_encoding_mitochondrial_protein,_mRNA	908.974	1425.87
gi|60592766|ref|NM_001012682.1|_Bos_taurus_ribosomal_protein,_large,_P0_(RPLP0),_mRNA	1551.98	1423.41
gi|75812931|ref|NM_001033618.1|_Bos_taurus_actin,_gamma_1_(ACTG1),_mRNA	1568.61	1412.92
gi|31343070|ref|NM_174000.2|_Bos_taurus_calreticulin_(CALR),_mRNA	1408.09	1391.37
gi|70778761|ref|NM_001025340.1|_Bos_taurus_ribosomal_protein,_large,_P1_(RPLP1),_mRNA	1432.53	1372.69
gi|71037404|ref|NM_001025569.1|_Bos_taurus_heat_shock_27kDa_protein_1_(HSPB1),_mRNA	1283.6	1352.66
gi|117935054|ref|NM_174339.3|_Bos_taurus_hypoxia_inducible_factor_1,_alpha_subunit_(basic_helix-loop-helix_transcription_factor)_(HIF1A),_mRNA	999.419	1308.19
gi|66792779|ref|NM_001024471.1|_Bos_taurus_ribosomal_protein_L27a_(RPL27A),_mRNA	1373.83	1305.83
gi|66792923|ref|NM_001024568.1|_Bos_taurus_ribosomal_protein_S11_(RPS11),_mRNA	1311.03	1287.05
gi|62177163|ref|NM_001014388.1|_Bos_taurus_tumor_protein,_translationally-controlled_1_(TPT1),_mRNA	1115.53	1270.39
gi|31342166|ref|NM_174379.2|_Bos_taurus_ribosomal_protein_SA_(RPSA),_mRNA	1321.76	1257.66
gi|148540093|ref|NM_173959.4|_Bos_taurus_stearoyl-CoA_desaturase_(delta-9-desaturase)_(SCD),_mRNA	1229.37	1200.97
gi|62461610|ref|NM_001014387.1|_Bos_taurus_ribosomal_protein_S12_(RPS12),_mRNA	1319.39	1150.05
gi|75812929|ref|NM_001033613.1|_Bos_taurus_ribosomal_protein_S2_(RPS2),_mRNA	1284.51	1148.39
gi|62752039|ref|NM_001015548.1|_Bos_taurus_ribosomal_protein_S6_(RPS6),_mRNA	1146.97	1145.59
gi|149642674|ref|NM_001099210.1|_Bos_taurus_ribosomal_protein_S17_(RPS17),_mRNA	1306.86	1143.02
gi|75812923|ref|NM_001033614.1|_Bos_taurus_ribosomal_protein_S18_(RPS18),_mRNA	1164.12	1133.73
gi|118601867|ref|NM_001079637.1|_Bos_taurus_heat_shock_90kDa_protein_1,_beta_(HSP90AB1),_mRNA	1121.59	1124.25
gi|75832053|ref|NM_173979.3|_Bos_taurus_actin,_beta_(ACTB),_mRNA	1109.41	1110.6
gi|114051504|ref|NM_001046063.1|_Bos_taurus_serpin_peptidase_inhibitor,_clade_H_(heat_shock_protein_47),_member_1,_(collagen_binding_protein_1)_(SERPINH1),_mRNA	1026.31	1107.39
gi|77736292|ref|NM_001034674.1|_Bos_taurus_ribosomal_protein_L14_(RPL14),_mRNA	1162.76	1102.15
gi|115497633|ref|NM_001075581.1|_Bos_taurus_ribosomal_protein_L11_(RPL11),_mRNA	1053.18	1082.97
gi|31341950|ref|NM_174455.2|_Bos_taurus_ribosomal_protein_L24_(RPL24),_mRNA	1116.58	1071.74
gi|31340703|ref|NM_174700.2|_Bos_taurus_tumor_rejection_antigen_(gp96)_1_(HSP90B1),_mRNA	1111.03	1054.1
gi|77735868|ref|NM_001034459.1|_Bos_taurus_ribosomal_protein_L17_(RPL17),_mRNA	973.492	1048.19
gi|307691242|ref|NR_036642.1|_Bos_taurus_18S_ribosomal_RNA_(RN18S1),_ribosomal_RNA	4431.16	1040.31
gi|149642622|ref|NM_001098874.1|_Bos_taurus_ribosomal_protein_S7_(RPS7),_mRNA	1034.52	1040.06
gi|116004214|ref|NM_001076998.1|_Bos_taurus_ribosomal_protein_L13a_(RPL13A),_mRNA	1059.42	1019.15
gi|78042491|ref|NM_001035014.1|_Bos_taurus_ribosomal_protein_L23_(RPL23),_mRNA	974.22	975.528
gi|115496351|ref|NM_001075730.1|_Bos_taurus_stimulated_by_retinoic_acid_gene_6_homolog_(mouse)_(STRA6),_mRNA	1072.81	956.251
gi|114052383|ref|NM_001045911.1|_Bos_taurus_heterogeneous_nuclear_ribonucleoprotein_A1_(HNRNPA1),_mRNA	991.648	955.659
gi|118150777|ref|NM_001077830.1|_Bos_taurus_ribosomal_protein_S14_(RPS14),_mRNA	1003.05	934.079
gi|94966830|ref|NM_001040516.1|_Bos_taurus_ribosomal_protein_L19_(RPL19),_mRNA	946.72	926.62
gi|77735814|ref|NM_001034434.1|_Bos_taurus_ribosomal_protein_L30_(RPL30),_mRNA	894.803	924.96
gi|167583519|ref|NM_001114512.1|_Bos_taurus_guanine_nucleotide_binding_protein_(G_protein),_gamma_10_(GNG10),_mRNA	617.735	918.26
gi|31342068|ref|NM_178320.2|_Bos_taurus_peptidylprolyl_isomerase_A_(cyclophilin_A)_(PPIA),_mRNA	1071.97	911.787
gi|88319924|ref|NM_174062.3|_Bos_taurus_ferritin,_heavy_polypeptide_1_(FTH1),_mRNA	876.543	907.744
gi|148230373|ref|NM_174333.3|_Bos_taurus_protein_disulfide_isomerase_family_A,_member_3_(PDIA3),_mRNA	815.219	880.033
gi|94966838|ref|NM_001040520.1|_Bos_taurus_ribosomal_protein_L7a_(RPL7A),_mRNA	937.029	875.275
gi|77736512|ref|NM_001034783.1|_Bos_taurus_ribosomal_protein_L32_(RPL32),_mRNA	883.456	859.759
gi|307691243|ref|NR_036643.1|_Bos_taurus_5.8S_ribosomal_RNA_(RN5-8S1),_ribosomal_RNA	9330.16	856.093
gi|31340872|ref|NM_174760.2|_Bos_taurus_ribosomal_protein_L10_(RPL10),_mRNA	871.482	854.269
gi|77404289|ref|NM_001034047.1|_Bos_taurus_ribosomal_protein_S3_(RPS3),_mRNA	900.91	853.489
gi|45430018|ref|NM_205797.1|_Bos_taurus_ribosomal_protein_L12_(RPL12),_mRNA	842.883	843.737
gi|31343565|ref|NM_175802.2|_Bos_taurus_guanine_nucleotide_binding_protein_(G_protein),_beta_polypeptide_2-like_1_(GNB2L1),_mRNA	884.76	826.371
gi|78369654|ref|NM_001035306.1|_Bos_taurus_ribosomal_protein_L5_(RPL5),_mRNA	805.894	823.479
gi|115497899|ref|NM_001075121.1|_Bos_taurus_eukaryotic_translation_elongation_factor_2_(EEF2),_mRNA	802.278	821.765
gi|115495026|ref|NM_001075148.1|_Bos_taurus_heat_shock_70kDa_protein_5_(glucose-regulated_protein,_78kDa)_(HSPA5),_mRNA	846.745	821.181
gi|84992995|ref|NM_001025321.2|_Bos_taurus_ribosomal_protein_L35a_(RPL35A),_mRNA	765.627	817.776
gi|156120952|ref|NM_001102153.1|_Bos_taurus_scavenger_receptor_class_B,_member_2_(SCARB2),_mRNA	592.47	807.276
gi|75832126|ref|NM_001025341.2|_Bos_taurus_ribosomal_protein_L31_(RPL31),_mRNA	800.142	807.091
gi|94966780|ref|NM_001040487.1|_Bos_taurus_eukaryotic_translation_elongation_factor_1_gamma_(EEF1G),_mRNA	809.283	795.227
gi|77797829|ref|NM_001034716.1|_Bos_taurus_ribosomal_protein_S10_(RPS10),_mRNA	806.819	788.527
gi|72534797|ref|NM_001031756.1|_Bos_taurus_ribosomal_protein_L6_(RPL6),_mRNA	844.128	785.677
gi|148747483|ref|NM_174684.2|_Bos_taurus_ATP_synthase,_H+_transporting,_mitochondrial_F1_complex,_alpha_subunit_1,_cardiac_muscle_(ATP5A1),_nuclear_gene_encoding_mitochondrial_protein,_mRNA	733.937	782.444
gi|149642940|ref|NM_001098945.1|_Bos_taurus_high-mobility_group_nucleosomal_binding_domain_2_(HMGN2),_mRNA	915.681	778.841
gi|28849936|ref|NM_176852.1|_Bos_taurus_inhibin,_beta_B_(INHBB),_mRNA	695.856	775.502
gi|297458825|ref|XM_001790296.2|_PREDICTED:_Bos_taurus_ribosomal_protein_S25-like,_transcript_variant_1_(LOC785691),_mRNA	749.892	752.605
gi|32189335|ref|NM_174660.1|_Bos_taurus_solute_carrier_family_25_(mitochondrial_carrier;_adenine_nucleotide_translocator),_member_6_(SLC25A6),_nuclear_gene_encoding_mitochondrial_protein,_mRNA	717.551	751.419
gi|83523772|ref|NM_174788.3|_Bos_taurus_ribosomal_protein,_large,_P2_(RPLP2),_mRNA	744.59	749.372
gi|156602645|ref|NM_174076.3|_Bos_taurus_glutathione_peroxidase_1_(GPX1),_mRNA	652.163	735.267
gi|27807286|ref|NM_174715.1|_Bos_taurus_ribosomal_protein_L3_(RPL3),_mRNA	798.5	734.248
gi|77735822|ref|NM_001034438.1|_Bos_taurus_ribosomal_protein_S20_(RPS20),_mRNA	817.459	733.261
gi|76253789|ref|NM_001015556.2|_Bos_taurus_ribosomal_protein_L18_(RPL18),_mRNA	744.714	726.624
gi|139948922|ref|NM_001083674.1|_Bos_taurus_glutamate-cysteine_ligase,_catalytic_subunit_(GCLC),_mRNA	592.804	717.177
gi|77736196|ref|NM_001034625.1|_Bos_taurus_ribosomal_protein_L8_(RPL8),_mRNA	780.215	707.098
gi|77736559|ref|NM_001034790.1|_Bos_taurus_stathmin_1_(STMN1),_mRNA	827.562	704.682
gi|59676555|ref|NM_174135.3|_Bos_taurus_prolyl_4-hydroxylase,_beta_polypeptide_(P4HB),_mRNA	682.102	703.833
gi|82697364|ref|NM_001037467.1|_Bos_taurus_ribosomal_protein_S19_(RPS19),_mRNA	763.216	703.477
gi|70778959|ref|NM_001025316.1|_Bos_taurus_ribosomal_protein_S28_(RPS28),_mRNA	725.365	702.951
gi|262205453|ref|NM_001040517.1|_Bos_taurus_troponin_I_type_3_(cardiac)_(TNNI3),_mRNA	692.382	691.637
gi|31341344|ref|NM_181009.2|_Bos_taurus_endothelin_converting_enzyme_1_(ECE1),_mRNA	461.241	691.331
gi|194665599|ref|XM_001787489.1|_PREDICTED:_Bos_taurus_transmembrane_protein_56-like_(LOC614522),_mRNA	506.33	689.754
gi|66792867|ref|NM_001024541.1|_Bos_taurus_ribosomal_protein_S15_(RPS15),_mRNA	721.163	671.472
gi|31343548|ref|NM_175796.2|_Bos_taurus_ATP_synthase,_H+_transporting,_mitochondrial_F1_complex,_beta_polypeptide_(ATP5B),_nuclear_gene_encoding_mitochondrial_protein,_mRNA	671.958	661.249
gi|78369407|ref|NM_001035445.1|_Bos_taurus_ribosomal_protein_S4,_X-linked_(RPS4X),_mRNA	648.201	656.7
gi|114052730|ref|NM_001046549.1|_Bos_taurus_tubulin,_beta_2B_(TUBB2B),_mRNA	881.314	645.573
gi|31342776|ref|NM_174133.2|_Bos_taurus_polyubiquitin_(LOC281370),_mRNA	669.926	644.45
gi|75832133|ref|NM_001025342.2|_Bos_taurus_ribosomal_protein_S13_(RPS13),_mRNA	602.626	641.95
gi|31341650|ref|NM_181035.2|_Bos_taurus_versican_(VCAN),_mRNA	453.945	634.144
gi|62751645|ref|NM_001015543.1|_Bos_taurus_ribosomal_protein_L13_(RPL13),_mRNA	651.073	633.137
gi|77404274|ref|NM_001034051.1|_Bos_taurus_ribosomal_protein_L27_(RPL27),_mRNA	628.583	631.847
gi|77735430|ref|NM_001034240.1|_Bos_taurus_ornithine_aminotransferase_(OAT),_nuclear_gene_encoding_mitochondrial_protein,_mRNA	395.422	630.727
gi|31342729|ref|NM_174152.2|_Bos_taurus_peptidylprolyl_isomerase_B_(cyclophilin_B)_(PPIB),_mRNA	606.834	624.444
gi|75812949|ref|NM_001033624.1|_Bos_taurus_ribosomal_protein_S16_(RPS16),_mRNA	669.985	620.101
gi|75832111|ref|NM_001015512.2|_Bos_taurus_ribosomal_protein_L26_(RPL26),_mRNA	630.794	617.767
gi|73853756|ref|NM_174491.3|_Bos_taurus_tyrosine_3-monooxygenase/tryptophan_5-monooxygenase_activation_protein,_epsilon_polypeptide_(YWHAE),_mRNA	559.884	604.773
gi|156120478|ref|NM_001101915.1|_Bos_taurus_aldolase_A,_fructose-bisphosphate_(ALDOA),_mRNA	462.845	602.307
gi|114051755|ref|NM_001045975.1|_Bos_taurus_heterogeneous_nuclear_ribonucleoprotein_A2/B1_(HNRNPA2B1),_mRNA	713.724	598.034
gi|157428033|ref|NM_001105455.1|_Bos_taurus_ribosomal_protein_L39_(RPL39),_mRNA	639.302	586.379
gi|118151331|ref|NM_001078132.1|_Bos_taurus_ribosomal_protein_L37_(RPL37),_mRNA	593.599	585.56
gi|31343564|ref|NM_175800.2|_Bos_taurus_NADH_dehydrogenase_(ubiquinone)_Fe-S_protein_4,_18kDa_(NADH-coenzyme_Q_reductase)_(NDUFS4),_nuclear_gene_encoding_mitochondrial_protein,_mRNA	458.261	566.923
gi|114326286|ref|NM_181021.3|_Bos_taurus_GNAS_complex_locus_(GNAS),_mRNA	531.425	548.094
gi|62751846|ref|NM_001015647.1|_Bos_taurus_ribosomal_protein_L10a_(RPL10A),_mRNA	599.159	545.206
gi|31341504|ref|NM_174623.2|_Bos_taurus_thymosin_beta_10_(TMSB10),_mRNA	471.597	536.244
gi|153799353|ref|NM_001099859.1|_Bos_taurus_eukaryotic_translation_initiation_factor_4_gamma,_2_(EIF4G2),_mRNA	502.503	533.09
gi|61888853|ref|NM_001013587.1|_Bos_taurus_malate_dehydrogenase_2,_NAD_(mitochondrial)_(MDH2),_nuclear_gene_encoding_mitochondrial_protein,_mRNA	460.467	532.677
gi|168804007|ref|NM_001114856.1|_Bos_taurus_tubulin,_alpha_1b_(TUBA1B),_mRNA	721.293	532.486
gi|77736324|ref|NM_001034690.1|_Bos_taurus_ribosomal_protein_S23_(RPS23),_mRNA	429.462	532.253
gi|297462151|ref|XM_001787664.2|_PREDICTED:_Bos_taurus_zinc_finger_protein_701-like_(LOC100140226),_mRNA	1183.02	532.17
gi|164518977|ref|NM_001113321.1|_Bos_taurus_diazepam_binding_inhibitor_(GABA_receptor_modulator,_acyl-CoA_binding_protein)_(DBI),_mRNA	472.567	529.16
gi|27806448|ref|NM_174162.1|_Bos_taurus_dystroglycan_1_(dystrophin-associated_glycoprotein_1)_(DAG1),_mRNA	630.115	527.841
gi|75832103|ref|NM_001014862.2|_Bos_taurus_ribosomal_protein_L29_(RPL29),_mRNA	560.304	526.909
gi|58652132|ref|NM_001011674.1|_Bos_taurus_tropomyosin_3_(TPM3),_mRNA	399.634	526.655
gi|157785566|ref|NM_001105612.1|_Bos_taurus_calnexin_(canx),_mRNA	467.583	526.623
gi|62751702|ref|NM_001015531.1|_Bos_taurus_ribosomal_protein_S5_(RPS5),_mRNA	568.388	525.255
gi|73853748|ref|NM_173968.3|_Bos_taurus_thioredoxin_(TXN),_mRNA	473.803	517.932
gi|115496821|ref|NM_001076372.1|_Bos_taurus_cyclin_D2_(CCND2),_mRNA	509.371	515.852
gi|329744597|ref|NM_001206345.1|_Bos_taurus_protein_disulfide_isomerase_family_A,_member_6_(PDIA6),_mRNA	484.265	514.387
gi|115496707|ref|NM_001076363.1|_Bos_taurus_ubiquitin_A-52_residue_ribosomal_protein_fusion_product_1_(UBA52),_mRNA	525.389	512.169
gi|62460551|ref|NM_001014928.1|_Bos_taurus_ribosomal_protein_L7_(RPL7),_mRNA	530.579	511.99
gi|118150775|ref|NM_001077831.1|_Bos_taurus_cytochrome_c_oxidase_subunit_VIa_polypeptide_1_(COX6A1),_nuclear_gene_encoding_mitochondrial_protein,_mRNA	443.1	511.252
gi|297462381|ref|XR_083049.1|_PREDICTED:_Bos_taurus_carboxypeptidase_D-like_(LOC532189),_miscRNA	340.183	510.181
gi|78042477|ref|NM_001035008.1|_Bos_taurus_ribosomal_protein_L37a_(RPL37A),_mRNA	502.683	503.617
gi|118601795|ref|NM_001079600.1|_Bos_taurus_transmembrane_protein_120A_(TMEM120A),_mRNA	481.695	499.26
gi|27806080|ref|NM_174431.1|_Bos_taurus_peroxiredoxin_1_(PRDX1),_mRNA	419.265	484.462
gi|155372028|ref|NM_001101152.1|_Bos_taurus_ribosomal_protein_S9_(RPS9),_mRNA	519.436	483.748
gi|330864807|ref|NM_001012670.2|_Bos_taurus_heat_shock_90kD_protein_1,_alpha_(HSP90AA1),_mRNA	591.823	482.086
gi|156602650|ref|NM_174077.3|_Bos_taurus_glutathione_peroxidase_3_(plasma)_(GPX3),_mRNA	414.04	481.158
gi|77735584|ref|NM_001034316.1|_Bos_taurus_ribosomal_protein_L36a_(RPL36A),_mRNA	517.572	476.414
gi|78369421|ref|NM_001035503.1|_Bos_taurus_ribosomal_protein_L28_(RPL28),_mRNA	496.075	474.866
gi|297487425|ref|XM_002696176.1|_PREDICTED:_Bos_taurus_histone_H3.3B-like_(H3F3B),_mRNA	488.881	473.918
gi|75832072|ref|NM_174731.3|_Bos_taurus_Finkel-Biskis-Reilly_murine_sarcoma_virus_(FBR-MuSV)_ubiquitously_expressed_(FAU),_mRNA	477.672	471.497
gi|297470834|ref|XM_002684753.1|_PREDICTED:_Bos_taurus_ribosomal_protein_10-like_(LOC100337136),_mRNA	484.909	470.249
gi|156120382|ref|NM_001101867.1|_Bos_taurus_EMI_domain_containing_1_(EMID1),_mRNA	438.829	464.956
gi|77735742|ref|NM_001034398.1|_Bos_taurus_solute_carrier_family_29_(nucleoside_transporters),_member_1_(SLC29A1),_nuclear_gene_encoding_mitochondrial_protein,_mRNA	417.129	458.738
gi|77735940|ref|NM_001034495.1|_Bos_taurus_ribosomal_protein_L35_(RPL35),_mRNA	466.527	457.666
gi|134085424|ref|NM_001024469.2|_Bos_taurus_ribosomal_protein_L9_(RPL9),_mRNA	451.16	457.503
gi|75832104|ref|NM_001014916.2|_Bos_taurus_nascent_polypeptide-associated_complex_alpha_subunit_(NACA),_mRNA	470.099	453.291
gi|75832066|ref|NM_174568.2|_Bos_taurus_poly(A)_binding_protein,_cytoplasmic_1_(PABPC1),_mRNA	438.455	447.181
gi|115497741|ref|NM_001075228.1|_Bos_taurus_transmembrane_protein_C10orf57_homolog_(C28H10orf57),_mRNA	339.394	444.959
gi|77404208|ref|NM_001034044.1|_Bos_taurus_eukaryotic_translation_initiation_factor_4A2_(EIF4A2),_mRNA	386.325	440.907
gi|157074067|ref|NM_001103275.1|_Bos_taurus_acyl-CoA_thioesterase_11_(ACOT11),_mRNA	693.808	440.117
gi|77736488|ref|NM_001034772.1|_Bos_taurus_high-mobility_group_nucleosome_binding_domain_1_(HMGN1),_mRNA	457.784	440.109
gi|88319934|ref|NM_174815.2|_Bos_taurus_Y_box_binding_protein_1_(YBX1),_mRNA	450.036	439.767
gi|77736366|ref|NM_001034711.1|_Bos_taurus_poly(rC)_binding_protein_2_(PCBP2),_mRNA	408.32	421.173
gi|28461186|ref|NM_175780.1|_Bos_taurus_myosin,_light_chain_6,_alkali,_smooth_muscle_and_non-muscle_(MYL6),_mRNA	438.484	420.773
gi|28461240|ref|NM_175807.1|_Bos_taurus_cytochrome_c_oxidase_subunit_VIIa_polypeptide_2_(liver)_(COX7A2),_nuclear_gene_encoding_mitochondrial_protein,_mRNA	390.311	420.724
gi|118151343|ref|NM_001078139.1|_Bos_taurus_ribosomal_protein_L36_(RPL36),_mRNA	428.609	420.135
gi|115495144|ref|NM_001075974.1|_Bos_taurus_ADP-ribosylation_factor_GTPase_activating_protein_3_(ARFGAP3),_mRNA	273.919	418.22
gi|115496060|ref|NM_001076540.1|_Bos_taurus_transportin_1_(TNPO1),_mRNA	339.768	415.494
gi|297485949|ref|XR_083935.1|_PREDICTED:_Bos_taurus_hypothetical_LOC100337402_(LOC100337402),_miscRNA	908.299	413.358
gi|31341268|ref|NM_176613.2|_Bos_taurus_ATP_synthase,_H+_transporting,_mitochondrial_F0_complex,_subunit_C2_(subunit_9)_(ATP5G2),_nuclear_gene_encoding_mitochondrial_protein,_mRNA	410.46	409.306
gi|149642566|ref|NM_001098863.1|_Bos_taurus_sterol-C4-methyl_oxidase-like_(SC4MOL),_mRNA	312.934	404.756
gi|328927093|ref|NM_001046184.2|_Bos_taurus_influenza_virus_NS1A_binding_protein_(IVNS1ABP),_mRNA	396.997	402.575
gi|27806560|ref|NM_174100.1|_Bos_taurus_lactate_dehydrogenase_B_(LDHB),_mRNA	405.614	394.728
gi|77735550|ref|NM_001034299.1|_Bos_taurus_phosphoglycerate_kinase_1_(PGK1),_mRNA	296.43	392.579
gi|75832099|ref|NM_001013589.2|_Bos_taurus_triosephosphate_isomerase_1_(TPI1),_mRNA	305.344	391.453
gi|83320110|ref|NM_001025329.1|_Bos_taurus_eukaryotic_translation_initiation_factor_1A,_X-linked_(EIF1AX),_mRNA	387.193	390.485
gi|114051128|ref|NM_001046020.1|_Bos_taurus_retinoic_acid_receptor_responder_(tazarotene_induced)_2_(RARRES2),_mRNA	397.168	389.752
gi|297459597|ref|XM_002700599.1|_PREDICTED:_Bos_taurus_ribosomal_protein_S29-like_(LOC100336324),_mRNA	343.209	387.576
gi|77736070|ref|NM_001034562.1|_Bos_taurus_heterogeneous_nuclear_ribonucleoprotein_K_(HNRNPK),_mRNA	386.22	384.453
gi|115497259|ref|NM_001075270.1|_Bos_taurus_neuromedin_B_(NMB),_mRNA	324.306	375.525
gi|62460567|ref|NM_001014936.1|_Bos_taurus_eukaryotic_translation_elongation_factor_1_beta_2_(EEF1B2),_mRNA	410.435	373.73
gi|75832074|ref|NM_174804.3|_Bos_taurus_ribosomal_protein_S29_(RPS29),_mRNA	383.388	373.71
gi|156121244|ref|NM_001102300.1|_Bos_taurus_insulin-like_growth_factor_binding_protein_7_(IGFBP7),_mRNA	281.463	371.539
gi|31342195|ref|NM_174368.2|_Bos_taurus_integrin,_beta_1_(fibronectin_receptor,_beta_polypeptide,_antigen_CD29_includes_MDF2,_MSK12)_(ITGB1),_mRNA	361.667	371.145
gi|31342847|ref|NM_174099.2|_Bos_taurus_lactate_dehydrogenase_A_(LDHA),_mRNA	221.848	366.734
gi|114051486|ref|NM_001046061.1|_Bos_taurus_cytochrome_c,_somatic_(CYCS),_nuclear_gene_encoding_mitochondrial_protein,_mRNA	263.381	363.145
gi|84000370|ref|NM_001038197.1|_Bos_taurus_H2A_histone_family,_member_V_(H2AFV),_mRNA	340.6	356.285
gi|297461850|ref|XM_001252596.2|_PREDICTED:_Bos_taurus_tropomyosin_4_(LOC784223),_mRNA	271.831	355.962
gi|311307316|ref|NM_001024550.4|_Bos_taurus_ATP_synthase,_H+_transporting,_mitochondrial_F0_complex,_subunit_G_(ATP5L),_nuclear_gene_encoding_mitochondrial_protein,_mRNA	309.276	355.934
gi|70778872|ref|NM_001025314.1|_Bos_taurus_basic_transcription_factor_3_(BTF3),_mRNA	353.337	352.865
gi|136256445|ref|NM_001014389.2|_Bos_taurus_H3_histone,_family_3A_(H3F3A),_mRNA	318.054	352.261
gi|31341444|ref|NM_174649.2|_Bos_taurus_protein_kinase,_cAMP-dependent,_regulatory,_type_II,_beta_(PRKAR2B),_mRNA	317.782	348.653
gi|31342251|ref|NM_174346.2|_Bos_taurus_heat_shock_10kDa_protein_1_(chaperonin_10)_(HSPE1),_nuclear_gene_encoding_mitochondrial_protein,_mRNA	357.601	343.801
gi|187829866|ref|NM_001127243.1|_Bos_taurus_ornithine_decarboxylase_antizyme_1_(OAZ1),_mRNA	323.865	343.096
gi|73853771|ref|NM_001013590.2|_Bos_taurus_tropomyosin_1_(alpha)_(TPM1),_mRNA	424.226	341.769
gi|89191842|ref|NM_001015561.2|_Bos_taurus_ribosomal_protein_S26_(RPS26),_mRNA	376.346	341.487
gi|297472037|ref|XM_002685586.1|_PREDICTED:_Bos_taurus_obscurin-like_1_(OBSL1),_mRNA	221.328	338.396
gi|78369455|ref|NM_001035441.1|_Bos_taurus_nucleophosmin_(nucleolar_phosphoprotein_B23,_numatrin)_(NPM1),_mRNA	409.508	337.67
gi|297490865|ref|XM_002698490.1|_PREDICTED:_Bos_taurus_acyl-CoA_desaturase-like_(LOC100337286),_mRNA	318.209	336.378
gi|28461188|ref|NM_175782.1|_Bos_taurus_lectin,_galactoside-binding,_soluble,_1_(LGALS1),_mRNA	256.443	335.792
gi|262205500|ref|NM_001166611.1|_Bos_taurus_ovary-specific_acidic_protein_(C17H4orf49),_mRNA	306.519	333.01
gi|77736354|ref|NM_001034705.1|_Bos_taurus_RAN,_member_RAS_oncogene_family_(RAN),_mRNA	396.657	331.873
gi|84370162|ref|NM_001038564.1|_Bos_taurus_SET_nuclear_oncogene_(SET),_mRNA	358.914	329.721
gi|77404291|ref|NM_001034046.1|_Bos_taurus_cytochrome_c_oxidase_subunit_Vb_(COX5B),_nuclear_gene_encoding_mitochondrial_protein,_mRNA	281.738	324.978
gi|77736154|ref|NM_001034604.1|_Bos_taurus_ribophorin_II_(RPN2),_mRNA	328.946	322.512
gi|45439307|ref|NM_205803.1|_Bos_taurus_CD63_molecule_(CD63),_mRNA	261.553	320.209
gi|115497875|ref|NM_001076472.1|_Bos_taurus_ubiquitin-conjugating_enzyme_E2S_(UBE2S),_mRNA	332.189	320.015
gi|118150851|ref|NM_001077866.1|_Bos_taurus_ribosomal_protein_L15_(RPL15),_mRNA	325.184	319.67
gi|118151329|ref|NM_001078127.1|_Bos_taurus_tyrosine_3-monooxygenase/tryptophan_5-monooxygenase_activation_protein,_theta_polypeptide_(YWHAQ),_mRNA	419.146	319.658
gi|83035094|ref|NM_001037616.1|_Bos_taurus_high_mobility_group_box_2_(HMGB2),_mRNA	379.787	319.303
gi|78042519|ref|NM_001035028.1|_Bos_taurus_eukaryotic_translation_initiation_factor_4B_(EIF4B),_mRNA	295.195	317.068
gi|157279904|ref|NM_001104998.1|_Bos_taurus_protein_tyrosine_phosphatase_type_IVA,_member_2_(PTP4A2),_mRNA	235.099	314.583
gi|189491886|ref|NM_001128197.1|_Bos_taurus_profilin_2_(PFN2),_mRNA	282.338	313.808
gi|114053302|ref|NM_001046554.1|_Bos_taurus_non-POU_domain_containing,_octamer-binding_(NONO),_mRNA	319.934	311.585
gi|297466917|ref|XM_002704713.1|_PREDICTED:_Bos_taurus_tyrosine-protein_kinase_JAK3-like_(LOC538276),_mRNA	224.654	311.134
gi|77735406|ref|NM_001034228.1|_Bos_taurus_eukaryotic_translation_initiation_factor_4A1_(EIF4A1),_mRNA	370.514	307.409
gi|77736152|ref|NM_001034603.1|_Bos_taurus_eukaryotic_translation_initiation_factor_3,_subunit_E_(EIF3E),_mRNA	288.438	306.284
gi|78369283|ref|NM_001035344.1|_Bos_taurus_Mof4_family_associated_protein_1_(MRFAP1),_mRNA	301.983	304.086
gi|114051078|ref|NM_001046218.1|_Bos_taurus_SMAD_family_member_2_(SMAD2),_mRNA	263.8	303.147
gi|78369425|ref|NM_001035281.1|_Bos_taurus_prostaglandin_reductase_1_(PTGR1),_mRNA	200.066	301.658
gi|62751592|ref|NM_001015592.1|_Bos_taurus_profilin_1_(PFN1),_mRNA	318.161	297.827
gi|114052594|ref|NM_001046316.1|_Bos_taurus_lectin,_galactoside-binding,_soluble,_3_binding_protein_(LGALS3BP),_mRNA	226.389	297.349
gi|31340884|ref|NM_174763.2|_Bos_taurus_peroxiredoxin_2_(PRDX2),_nuclear_gene_encoding_mitochondrial_protein,_mRNA	257.615	294.315
gi|118150895|ref|NM_001077893.1|_Bos_taurus_eukaryotic_translation_initiation_factor_4E_binding_protein_1_(EIF4EBP1),_mRNA	138.115	294.068
gi|118151431|ref|NM_001078157.1|_Bos_taurus_ADP-ribosylation_factor-like_6_interacting_protein_1_(ARL6IP1),_mRNA	288.388	292.518
gi|62751776|ref|NM_001015655.1|_Bos_taurus_cofilin_1_(non-muscle)_(CFL1),_mRNA	306.94	291.051
gi|115498009|ref|NM_001076470.1|_Bos_taurus_transmembrane_protein_20_(TMEM20),_mRNA	191.101	286.483
gi|297490571|ref|XM_002698213.1|_PREDICTED:_Bos_taurus_zinc_finger_protein_197-like_(ZKSCAN1),_mRNA	222.344	286.189
gi|114053086|ref|NM_001046560.1|_Bos_taurus_glutathione_S-transferase_mu_3_(brain)_(GSTM3),_mRNA	351.067	283.878
gi|78045554|ref|NM_001035074.1|_Bos_taurus_acidic_(leucine-rich)_nuclear_phosphoprotein_32_family,_member_B_(ANP32B),_mRNA	296.396	283.644
gi|297471587|ref|XM_002685299.1|_PREDICTED:_Bos_taurus_mCG1035404-like_(HNRNPA3),_mRNA	319.19	283.248
gi|164518985|ref|NM_001113309.1|_Bos_taurus_ribosomal_protein_L38_(RPL38),_mRNA	290.294	282.416
gi|164519013|ref|NM_001113317.1|_Bos_taurus_split_hand/foot_malformation_(ectrodactyly)_type_1_(SHFM1),_mRNA	262.411	281.66
gi|297480002|ref|XM_002691114.1|_PREDICTED:_Bos_taurus_calmodulin_2-like,_transcript_variant_1_(CALM1),_mRNA	247.486	280.924
gi|115496126|ref|NM_001075371.1|_Bos_taurus_basigin_(BSG),_mRNA	275.676	280.455
gi|115497487|ref|NM_001076141.1|_Bos_taurus_catenin_(cadherin-associated_protein),_beta_1,_88kDa_(CTNNB1),_mRNA	285.191	279.285
gi|73853764|ref|NM_175820.3|_Bos_taurus_NADH_dehydrogenase_(ubiquinone)_1_alpha_subcomplex,_4,_9kDa_(NDUFA4),_nuclear_gene_encoding_mitochondrial_protein,_mRNA	272.134	278.193
gi|156523141|ref|NM_001102515.1|_Bos_taurus_nuclear_factor_(erythroid-derived_2)-like_1_(NFE2L1),_mRNA	234.094	277.365
gi|155372142|ref|NM_001101211.1|_Bos_taurus_mesencephalic_astrocyte-derived_neurotrophic_factor_(MANF),_mRNA	296.568	276.666
gi|94966953|ref|NM_001040581.1|_Bos_taurus_ribosomal_protein_S21_(RPS21),_mRNA	307.863	276.196
gi|297468417|ref|XM_002705970.1|_PREDICTED:_Bos_taurus_hypothetical_protein_LOC100335409_(LOC100335409),_mRNA	1012.71	275.186
gi|114052135|ref|NM_001046372.1|_Bos_taurus_FK506_binding_protein_9,_63_kDa_(FKBP9),_mRNA	254.475	275.063
gi|157427843|ref|NM_001105359.1|_Bos_taurus_CWC25_spliceosome-associated_protein_homolog_(S._cerevisiae)_(CWC25),_mRNA	433.807	274.724
gi|31341924|ref|NM_174464.2|_Bos_taurus_secreted_protein,_acidic,_cysteine-rich_(osteonectin)_(SPARC),_mRNA	354.139	272.579
gi|31340829|ref|NM_174743.2|_Bos_taurus_spondin_1,_extracellular_matrix_protein_(SPON1),_mRNA	273.254	272.483
gi|156120890|ref|NM_001102122.1|_Bos_taurus_signal_sequence_receptor,_alpha_(SSR1),_mRNA	238.188	271.966
gi|31341917|ref|NM_174465.2|_Bos_taurus_SEC11_homolog_A_(S._cerevisiae)_(SEC11A),_mRNA	254.486	271.067
gi|77735540|ref|NM_001034294.1|_Bos_taurus_valosin_containing_protein_(VCP),_mRNA	283.619	269.733
gi|194676701|ref|XM_001254887.2|_PREDICTED:_Bos_taurus_MFGE8_protein-like_(LOC787514),_mRNA	295.474	268.759
gi|73853753|ref|NM_174485.3|_Bos_taurus_voltage-dependent_anion_channel_1_(VDAC1),_nuclear_gene_encoding_mitochondrial_protein,_mRNA	238.213	268.236
gi|78045512|ref|NM_001035093.1|_Bos_taurus_integral_membrane_protein_2B_(ITM2B),_mRNA	240.457	266.692
gi|62177147|ref|NM_174486.3|_Bos_taurus_voltage-dependent_anion_channel_2_(VDAC2),_nuclear_gene_encoding_mitochondrial_protein,_mRNA	240.617	266.533
gi|73853759|ref|NM_174717.2|_Bos_taurus_ATP_synthase,_H+_transporting,_mitochondrial_Fo_complex,_subunit_F6_(ATP5J),_nuclear_gene_encoding_mitochondrial_protein,_mRNA	235.704	266.153
gi|297473698|ref|XM_002686743.1|_PREDICTED:_Bos_taurus_NADH_dehydrogenase_subunit_1-like_(LOC100335478),_mRNA	322.564	265.644
gi|84000130|ref|NM_001038078.1|_Bos_taurus_UDP-Gal:betaGlcNAc_beta_1,4-_galactosyltransferase,_polypeptide_4_(B4GALT4),_mRNA	254.693	264.43
gi|31341023|ref|NM_174809.2|_Bos_taurus_H2A_histone_family,_member_Z_(H2AFZ),_mRNA	385.084	263.589
gi|77736274|ref|NM_001034665.1|_Bos_taurus_calumenin_(CALU),_mRNA	227.866	262.83
gi|297465835|ref|XM_002704067.1|_PREDICTED:_Bos_taurus_NADH_dehydrogenase_subunit_1-like_(LOC100335478),_mRNA	331.237	262.646
gi|31342700|ref|NM_174161.2|_Bos_taurus_prosaposin_(PSAP),_mRNA	266.214	260.862
gi|255031443|ref|NM_001163803.1|_Bos_taurus_coiled-coil_domain_containing_72_(CCDC72),_mRNA	259.867	260.848
gi|77735624|ref|NM_001034336.1|_Bos_taurus_enhancer_of_rudimentary_homolog_(Drosophila)_(ERH),_mRNA	251.401	260.374
gi|77736328|ref|NM_001034692.1|_Bos_taurus_ATP_synthase,_H+_transporting,_mitochondrial_Fo_complex,_subunit_C3_(subunit_9)_(ATP5G3),_nuclear_gene_encoding_mitochondrial_protein,_mRNA	261.467	257.508
gi|78369381|ref|NM_001035448.1|_Bos_taurus_mortality_factor_4_like_1_(MORF4L1),_mRNA	254.552	256.883
gi|75812939|ref|NM_001033623.1|_Bos_taurus_phosphatidylethanolamine_binding_protein_(PEBP1),_mRNA	258.295	256.369
gi|332205881|ref|NM_001206816.1|_Bos_taurus_nuclear_receptor_subfamily_5,_group_A,_member_2_(NR5A2),_mRNA	205.664	255.865
gi|77735808|ref|NM_001034427.1|_Bos_taurus_replication_protein_A3,_14kDa_(RPA3),_mRNA	257.215	253.126
gi|75832079|ref|NM_175831.3|_Bos_taurus_cytochrome_c_oxidase_subunit_VIIc_(COX7C),_nuclear_gene_encoding_mitochondrial_protein,_mRNA	269.176	250.367
gi|329755293|ref|NM_001206386.1|_Bos_taurus_huntingtin_interacting_protein_K_(C21H15orf63),_mRNA	221.523	250.113
gi|148230363|ref|NM_001098064.1|_Bos_taurus_heterogeneous_nuclear_ribonucleoprotein_D_(AU-rich_element_RNA_binding_protein_1,_37kDa)_(HNRNPD),_mRNA	294.275	249.555
gi|157074069|ref|NM_001103276.1|_Bos_taurus_24-dehydrocholesterol_reductase_(DHCR24),_mRNA	284.655	247.189
gi|114326225|ref|NM_001045879.1|_Bos_taurus_protein_disulfide_isomerase_family_A,_member_4_(PDIA4),_mRNA	306.81	247.059
gi|77404431|ref|NM_001034048.1|_Bos_taurus_GABA(A)_receptor-associated_protein_(GABARAP),_mRNA	206.722	246.599
gi|75832082|ref|NM_176653.3|_Bos_taurus_ADP-ribosylation_factor_1_(ARF1),_mRNA	220.243	244.245
gi|77736150|ref|NM_001034602.1|_Bos_taurus_optineurin_(OPTN),_mRNA	160.133	243.4
gi|87196506|ref|NM_001007806.2|_Bos_taurus_prostaglandin_E_synthase_3_(cytosolic)_(PTGES3),_mRNA	252.902	243.095
gi|73853766|ref|NM_176645.3|_Bos_taurus_ras_homolog_gene_family,_member_A_(RHOA),_mRNA	220.674	241.901
gi|75832084|ref|NM_176675.3|_Bos_taurus_cytochrome_c_oxidase_subunit_VIb_polypeptide_1_(COX6B1),_nuclear_gene_encoding_mitochondrial_protein,_mRNA	234.128	241.786
gi|77736344|ref|NM_001034700.1|_Bos_taurus_serine/arginine-rich_splicing_factor_3_(SRSF3),_mRNA	281.36	240.576
gi|77736599|ref|NM_001034812.1|_Bos_taurus_transmembrane_emp24_protein_transport_domain_containing_9_(TMED9),_mRNA	225.419	240.494
gi|94966965|ref|NM_001040586.1|_Bos_taurus_Sec61_gamma_subunit_(SEC61G),_mRNA	228.619	238.827
gi|84370046|ref|NM_001038508.1|_Bos_taurus_chromosome_9_open_reading_frame_59_(C9ORF59),_mRNA	217.125	238.655
gi|155371876|ref|NM_001101073.1|_Bos_taurus_dolichyl-diphosphooligosaccharide--protein_glycosyltransferase_(DDOST),_mRNA	239.927	237.845
gi|94966961|ref|NM_001040584.1|_Bos_taurus_mitochondrial_ribosomal_protein_S6_(MRPS6),_nuclear_gene_encoding_mitochondrial_protein,_mRNA	179.98	237.15
gi|27806306|ref|NM_174244.1|_Bos_taurus_ATP_synthase,_H+_transporting,_mitochondrial_F1_complex,_O_subunit_(ATP5O),_nuclear_gene_encoding_mitochondrial_protein,_mRNA	247.561	236.345
gi|84370110|ref|NM_001038539.1|_Bos_taurus_proteasome_(prosome,_macropain)_subunit,_beta_type,_1_(PSMB1),_mRNA	214.171	236.17
gi|62751649|ref|NM_001015565.1|_Bos_taurus_poly(rC)_binding_protein_1_(PCBP1),_mRNA	234.084	236.033
gi|84000332|ref|NM_001038179.1|_Bos_taurus_calponin_3,_acidic_(CNN3),_mRNA	311.961	235.587
gi|31340754|ref|NM_174679.2|_Bos_taurus_integrin,_beta_5_(ITGB5),_mRNA	153.24	233.561
gi|115496891|ref|NM_001076376.1|_Bos_taurus_non-metastatic_cells_2,_protein_(NM23B)_expressed_in_(NME2),_mRNA	250.724	232.997
gi|84490368|ref|NM_001038501.1|_Bos_taurus_ATP_synthase,_H+_transporting,_mitochondrial_Fo_complex,_subunit_B1_(ATP5F1),_nuclear_gene_encoding_mitochondrial_protein,_mRNA	199.921	232.742
gi|297475460|ref|XR_084694.1|_PREDICTED:_Bos_taurus_alpha_1,4-galactosyltransferase-like_(LOC618369),_miscRNA	202.206	231.841
gi|129277519|ref|NM_001082605.1|_Bos_taurus_ribophorin_I_(RPN1),_mRNA	247.948	231.47
gi|297480282|ref|XM_002691313.1|_PREDICTED:_Bos_taurus_calmodulin_2-like_(LOC100297344),_mRNA	232.418	231.078
gi|330864780|ref|NM_001206578.1|_Bos_taurus_3-hydroxy-3-methylglutaryl-Coenzyme_A_synthase_1_(soluble)_(HMGCS1),_mRNA	199.397	230.832
gi|331284194|ref|NM_001206660.1|_Bos_taurus_nucleolin_(NCL),_mRNA	287.264	229.204
gi|297467782|ref|XM_001256981.2|_PREDICTED:_Bos_taurus_ST3_beta-galactoside_alpha-2,3-sialyltransferase_4-like_(LOC790542),_partial_mRNA	166.519	228.571
gi|31341417|ref|NM_174657.2|_Bos_taurus_solute_carrier_family_25_(mitochondrial_carrier;_phosphate_carrier),_member_3_(SLC25A3),_nuclear_gene_encoding_mitochondrial_protein,_mRNA	247.575	227.904
gi|77736202|ref|NM_001034628.1|_Bos_taurus_malate_dehydrogenase_1,_NAD_(soluble)_(MDH1),_mRNA	228.601	226.799
gi|328927041|ref|NM_001205323.1|_Bos_taurus_transmembrane_9_superfamily_member_2_(TM9SF2),_mRNA	192.089	226.381
gi|62751818|ref|NM_001015533.1|_Bos_taurus_signal_sequence_receptor,_beta_(translocon-associated_protein_beta)_(SSR2),_mRNA	204.516	226.211
gi|77735486|ref|NM_001034266.1|_Bos_taurus_proteasome_(prosome,_macropain)_subunit,_beta_type,_4_(PSMB4),_mRNA	222.112	226.153
gi|218749852|ref|NM_001011681.3|_Bos_taurus_growth_factor_receptor-bound_protein_14_(GRB14),_mRNA	183.568	226.055
gi|164519015|ref|NM_001113318.1|_Bos_taurus_up-regulated_during_skeletal_muscle_growth_5_homolog_(mouse)_(USMG5),_mRNA	190.942	225.334
gi|125991755|ref|NM_001076920.2|_Bos_taurus_heterogeneous_nuclear_ribonucleoprotein_U_(scaffold_attachment_factor_A)_(HNRNPU),_mRNA	242.288	225.305
gi|77736174|ref|NM_001034614.1|_Bos_taurus_BCL2/adenovirus_E1B_19kDa_interacting_protein_3-like_(BNIP3L),_mRNA	174.039	221.538
gi|77736006|ref|NM_001034530.1|_Bos_taurus_ADP-ribosylation_factor_4_(ARF4),_mRNA	187.602	218.45
gi|297476004|ref|XM_002688357.1|_PREDICTED:_Bos_taurus_starch_binding_domain_1-like_(STBD1),_mRNA	143.236	215.659
gi|148227485|ref|NM_001098025.1|_Bos_taurus_cold_shock_domain_containing_E1,_RNA-binding_(CSDE1),_mRNA	213.069	215.135
gi|122692300|ref|NM_001080225.1|_Bos_taurus_low_density_lipoprotein_receptor-related_protein_associated_protein_1_(LRPAP1),_mRNA	179.15	214.521
gi|297471317|ref|XM_002685100.1|_PREDICTED:_Bos_taurus_Tyrosine-protein_kinase_RYK-like_(RYK),_partial_mRNA	157.916	214.247
gi|62460461|ref|NM_001014884.1|_Bos_taurus_eukaryotic_translation_initiation_factor_1_(EIF1),_mRNA	226.393	214.062
gi|149643048|ref|NM_001099084.1|_Bos_taurus_mortality_factor_4_like_2_(MORF4L2),_mRNA	212.615	213.244
gi|190360728|ref|NM_001128497.1|_Bos_taurus_amino-terminal_enhancer_of_split_(AES),_mRNA	158.607	212.627
gi|297475776|ref|XM_002688202.1|_PREDICTED:_Bos_taurus_Protein_NOXP20-like_(LOC511583),_mRNA	164.617	212.495
gi|225543700|ref|NM_001145992.1|_Bos_taurus_carbohydrate_(N-acetylgalactosamine_4-0)_sulfotransferase_8_(CHST8),_mRNA	197.757	212.137
gi|114051695|ref|NM_001045980.1|_Bos_taurus_STT3,_subunit_of_the_oligosaccharyltransferase_complex,_homolog_A_(S._cerevisiae)_(STT3A),_mRNA	191.11	211.502
gi|77736050|ref|NM_001034552.1|_Bos_taurus_maestro_(MRO),_mRNA	165.784	211.432
gi|116004102|ref|NM_001076945.1|_Bos_taurus_stearoyl-CoA_desaturase_5_(SCD5),_mRNA	124.077	210.973
gi|27807038|ref|NM_174575.1|_Bos_taurus_phosphoinositide-3-kinase,_regulatory_subunit_1_(alpha)_(PIK3R1),_mRNA	113.424	210.954
gi|229577018|ref|NM_001159818.1|_Bos_taurus_transmembrane_emp24_domain_trafficking_protein_2_(TMED2),_mRNA	197.367	210.873
gi|41386728|ref|NM_176612.1|_Bos_taurus_high_mobility_group_box_1_(HMGB1),_mRNA	261.928	210.683
gi|75832064|ref|NM_174472.3|_Bos_taurus_TIMP_metallopeptidase_inhibitor_2_(TIMP2),_mRNA	172.211	210.488
gi|77736466|ref|NM_001034761.1|_Bos_taurus_defender_against_cell_death_1_(DAD1),_mRNA	197.713	208.551
gi|198282004|ref|NM_001101993.1|_Bos_taurus_DEAD_(Asp-Glu-Ala-Asp)_box_polypeptide_17_(DDX17),_mRNA	229.677	207.045
gi|115495410|ref|NM_001075136.1|_Bos_taurus_ATP_synthase,_H+_transporting,_mitochondrial_F1_complex,_gamma_polypeptide_1_(ATP5C1),_nuclear_gene_encoding_mitochondrial_protein,_mRNA	184.212	205.936
gi|297475637|ref|XM_002688083.1|_PREDICTED:_Bos_taurus_ribosomal_protein_L34_(RPL34),_mRNA	198.085	205.517
gi|307691244|ref|NR_036644.1|_Bos_taurus_28S_ribosomal_RNA_(RN28S1),_ribosomal_RNA	537.606	205.324
gi|219522069|ref|NM_001143741.1|_Bos_taurus_ATP_synthase,_H+_transporting,_mitochondrial_F1_complex,_epsilon_subunit_(ATP5E),_nuclear_gene_encoding_mitochondrial_protein,_mRNA	197.258	204.054
gi|77736508|ref|NM_001034781.1|_Bos_taurus_S-phase_kinase-associated_protein_1_(SKP1),_mRNA	174.466	203.862
gi|77736270|ref|NM_001034663.1|_Bos_taurus_tubulin,_beta_2C_(TUBB2C),_mRNA	267.675	203.819
gi|297475730|ref|XM_002688170.1|_PREDICTED:_Bos_taurus_G_protein-coupled_receptor_125-like_(GPR125),_mRNA	207.462	203.636
gi|148225063|ref|NM_001097561.1|_Bos_taurus_guanine_nucleotide_binding_protein_(G_protein),_beta_polypeptide_2_(GNB2),_mRNA	179.725	203.623
gi|41386726|ref|NM_176662.1|_Bos_taurus_protein_kinase_C_substrate_80K-H_(PRKCSH),_mRNA	207.389	203.537
gi|164448697|ref|NM_001017934.2|_Bos_taurus_chaperonin_containing_TCP1,_subunit_3_(gamma)_(CCT3),_mRNA	224.998	203.345
gi|329664361|ref|NM_001206221.1|_Bos_taurus_ribosomal_protein_L34_(RPL34),_mRNA	194.013	203.336
gi|297461147|ref|XM_001252665.3|_PREDICTED:_Bos_taurus_high-mobility_group_box_1,_transcript_variant_1_(HMGB1L1),_mRNA	261.624	202.466
gi|45430020|ref|NM_205799.1|_Bos_taurus_lysosomal_protein_transmembrane_4_alpha_(LAPTM4A),_mRNA	174.961	202.439
gi|297484145|ref|XM_002694113.1|_PREDICTED:_Bos_taurus_similar_to_60S_ribosomal_protein_L22_(Heparin_binding_protein_HBp15)_(LOC616065),_mRNA	197.306	202.433
gi|31341453|ref|NM_174644.2|_Bos_taurus_isocitrate_dehydrogenase_3_(NAD+)_alpha_(IDH3A),_nuclear_gene_encoding_mitochondrial_protein,_mRNA	152.734	202.169
gi|195539540|ref|NM_001130758.1|_Bos_taurus_ATX1_antioxidant_protein_1_homolog_(yeast)_(ATOX1),_mRNA	218.676	202.076
gi|78369459|ref|NM_001035280.1|_Bos_taurus_chromosome_14_open_reading_frame_166_ortholog_(C10H14orf166),_mRNA	190.075	201.759
gi|77735744|ref|NM_001034395.1|_Bos_taurus_heterogeneous_nuclear_ribonucleoprotein_C_(C1/C2)_(HNRNPC),_mRNA	198.467	201.726
gi|94966764|ref|NM_001040471.1|_Bos_taurus_glucose-6-phosphate_isomerase_(GPI),_mRNA	148.982	201.35
gi|297463074|ref|XM_589074.5|_PREDICTED:_Bos_taurus_neurogenic_locus_notch_homolog_protein_2-like_(HEG1),_mRNA	181.215	201.119
gi|114051897|ref|NM_001046117.1|_Bos_taurus_eukaryotic_translation_initiation_factor_2,_subunit_3_gamma,_52kDa_(EIF2S3),_mRNA	199.283	200.96
gi|297470936|ref|XM_002684814.1|_PREDICTED:_Bos_taurus_neurogenic_locus_notch_homolog_protein_2-like_(HEG1),_mRNA	183.898	200.764
gi|156120574|ref|NM_001101963.1|_Bos_taurus_COP9_constitutive_photomorphogenic_homolog_subunit_6_(Arabidopsis)_(COPS6),_mRNA	197.499	200.363
gi|262073061|ref|NM_001166505.1|_Bos_taurus_tubulin,_alpha_1a_(TUBA1A),_mRNA	245.205	200.108
gi|156602651|ref|NM_174770.3|_Bos_taurus_glutathione_peroxidase_4_(phospholipid_hydroperoxidase)_(GPX4),_mRNA	218.869	199.375
gi|115496078|ref|NM_001075752.1|_Bos_taurus_eukaryotic_translation_initiation_factor_4H_(EIF4H),_mRNA	222.425	199.26
gi|139948569|ref|NM_001083724.1|_Bos_taurus_poly(A)_binding_protein,_cytoplasmic_4_(inducible_form)_(PABPC4),_mRNA	186.845	198.55
gi|77735812|ref|NM_001034429.1|_Bos_taurus_ribonuclease,_RNase_K_(RNASEK),_mRNA	151.845	197.245
gi|297479023|ref|XM_002690489.1|_PREDICTED:_Bos_taurus_pyruvate_kinase,_muscle_(PKM2),_mRNA	174.023	197.169
gi|329664499|ref|NM_001205727.1|_Bos_taurus_pyruvate_kinase,_muscle_(PKM2),_mRNA	175.411	195.626
gi|218931179|ref|NR_024614.1|_Bos_taurus_ribosomal_protein_S27_(RPS27),_transcript_variant_3,_non-coding_RNA	168.566	194.036
gi|27806476|ref|NM_174148.1|_Bos_taurus_procollagen-lysine_1,_2-oxoglutarate_5-dioxygenase_1_(PLOD1),_mRNA	160.86	193.738
gi|134085404|ref|NM_174064.3|_Bos_taurus_GDP_dissociation_inhibitor_1_(GDI1),_mRNA	168.788	192.625
gi|76253899|ref|NM_001033762.1|_Bos_taurus_GDP_dissociation_inhibitor_2_(GDI2),_mRNA	191.174	192.467
gi|331028778|ref|NM_001206620.1|_Bos_taurus_eukaryotic_translation_elongation_factor_1_delta_(guanine_nucleotide_exchange_protein)_(EEF1D),_mRNA	204.018	192.347
gi|82524403|ref|NM_001003658.2|_Bos_taurus_eukaryotic_translation_initiation_factor_5A_(EIF5A),_mRNA	208.6	192.339
gi|77735398|ref|NM_001034224.1|_Bos_taurus_CCHC-type_zinc_finger,_nucleic_acid_binding_protein_(CNBP),_mRNA	189.601	192.157
gi|75832044|ref|NM_001033629.1|_Bos_taurus_DEAD_(Asp-Glu-Ala-Asp)_box_polypeptide_39B_(DDX39B),_mRNA	214.713	190.875
gi|115495720|ref|NM_001075137.1|_Bos_taurus_NADH_dehydrogenase_(ubiquinone)_Fe-S_protein_2,_49kDa_(NADH-coenzyme_Q_reductase)_(NDUFS2),_nuclear_gene_encoding_mitochondrial_protein,_mRNA	151.592	189.69
gi|27806886|ref|NM_173912.1|_Bos_taurus_fused_in_sarcoma_(FUS),_mRNA	213.125	188.886
gi|84370034|ref|NM_001038503.1|_Bos_taurus_signal_sequence_receptor,_delta_(translocon-associated_protein_delta)_(SSR4),_mRNA	238.824	188.783
gi|119331187|ref|NM_001079779.1|_Bos_taurus_KDEL_(Lys-Asp-Glu-Leu)_endoplasmic_reticulum_protein_retention_receptor_2_(KDELR2),_mRNA	170.029	188.434
gi|297471108|ref|XM_002684918.1|_PREDICTED:_Bos_taurus_receptor-type_tyrosine-protein_phosphatase_F-like_(FNDC3B),_mRNA	138.711	188.37
gi|84000142|ref|NM_001038086.1|_Bos_taurus_t-complex_1_(TCP1),_mRNA	202.516	188.32
gi|116004136|ref|NM_001076957.1|_Bos_taurus_proline-rich_nuclear_receptor_coactivator_2_(PNRC2),_mRNA	196.042	187.794
gi|62751848|ref|NM_001015572.1|_Bos_taurus_Parkinson_disease_(autosomal_recessive,_early_onset)_7_(PARK7),_mRNA	180.78	187.555
gi|329664281|ref|NM_001206211.1|_Bos_taurus_fibronectin_type_III_domain_containing_3B_(FNDC3B),_mRNA	139.032	187.139
gi|31341527|ref|NM_174615.2|_Bos_taurus_superoxide_dismutase_1,_soluble_(SOD1),_mRNA	186.829	186.923
gi|218931176|ref|NR_024613.1|_Bos_taurus_ribosomal_protein_S27_(RPS27),_transcript_variant_2,_non-coding_RNA	201.41	186.453
gi|116003940|ref|NM_001076856.1|_Bos_taurus_transmembrane_protein_66_(TMEM66),_mRNA	176.541	186.146
gi|86477159|ref|NM_175816.2|_Bos_taurus_ATPase_inhibitory_factor_1_(ATPIF1),_nuclear_gene_encoding_mitochondrial_protein,_mRNA	181.799	186.122
gi|115497077|ref|NM_001076394.1|_Bos_taurus_serine/arginine-rich_splicing_factor_1_(SRSF1),_mRNA	209.588	185.833
gi|115495504|ref|NM_001075135.1|_Bos_taurus_ubiquitin-conjugating_enzyme_E2D_3_(UBC4/5_homolog,_yeast)_(UBE2D3),_mRNA	171.66	185.751
gi|116004306|ref|NM_001077044.1|_Bos_taurus_signal_sequence_receptor,_gamma_(translocon-associated_protein_gamma)_(SSR3),_mRNA	165.08	185.106
gi|94966816|ref|NM_001040504.1|_Bos_taurus_Sec61_alpha_1_subunit_(S._cerevisiae)_(SEC61A1),_mRNA	171.211	185.06
gi|84000360|ref|NM_001038194.1|_Bos_taurus_chaperonin_containing_TCP1,_subunit_4_(delta)_(CCT4),_mRNA	196.362	185.044
gi|164518979|ref|NM_001113320.1|_Bos_taurus_immediate_early_response_3_interacting_protein_1_(IER3IP1),_mRNA	177.539	184.267
gi|31341290|ref|NM_176639.2|_Bos_taurus_ATP_synthase,_H+_transporting,_mitochondrial_Fo_complex,_subunit_E_(ATP5I),_nuclear_gene_encoding_mitochondrial_protein,_mRNA	175.743	183.704
gi|62751408|ref|NM_001015639.1|_Bos_taurus_proteasome_(prosome,_macropain)_26S_subunit,_ATPase,_2_(PSMC2),_mRNA	184.84	183.465
gi|66792865|ref|NM_001024540.1|_Bos_taurus_RAB13,_member_RAS_oncogene_family_(RAB13),_mRNA	145.46	183.322
gi|77735362|ref|NM_001034206.1|_Bos_taurus_sterol_O-acyltransferase_1_(SOAT1),_nuclear_gene_encoding_mitochondrial_protein,_mRNA	149.103	182.238
gi|31340902|ref|NM_174769.2|_Bos_taurus_SMT3_suppressor_of_mif_two_3_homolog_2_(S._cerevisiae)_(SUMO2),_mRNA	178.468	182.104
gi|90265820|ref|NM_001039953.1|_Bos_taurus_prothymosin,_alpha_(gene_sequence_28)_(PTMA),_mRNA	259.413	181.681
gi|31343512|ref|NM_177497.2|_Bos_taurus_farnesyl_diphosphate_synthase_(FDPS),_mRNA	230.05	181.286
gi|114051791|ref|NM_001045971.1|_Bos_taurus_serine_peptidase_inhibitor,_Kunitz_type,_2_(SPINT2),_mRNA	203.504	180.995
gi|297461531|ref|XM_001251962.2|_PREDICTED:_Bos_taurus_ubiquitin_B-like_(LOC783718),_partial_mRNA	151.736	180.649
gi|75832089|ref|NM_181012.3|_Bos_taurus_isocitrate_dehydrogenase_1_(NADP+),_soluble_(IDH1),_mRNA	145.828	179.947
gi|77735424|ref|NM_001034233.1|_Bos_taurus_proteasome_(prosome,_macropain)_subunit,_alpha_type,_7_(PSMA7),_mRNA	178.023	179.501
gi|297488156|ref|XR_084007.1|_PREDICTED:_Bos_taurus_ribosomal_protein_L23a-like_(LOC100299201),_miscRNA	327.624	178.799
gi|157785596|ref|NM_001105613.1|_Bos_taurus_3-hydroxy-3-methylglutaryl-CoA_reductase_(HMGCR),_mRNA	164.305	178.138
gi|77736434|ref|NM_001034745.1|_Bos_taurus_ubiquinol-cytochrome_c_reductase_hinge_protein_(UQCRH),_nuclear_gene_encoding_mitochondrial_protein,_mRNA	154.111	177.441
gi|114053288|ref|NM_001046041.1|_Bos_taurus_CD164_molecule,_sialomucin_(CD164),_mRNA	149.885	176.341
gi|164448696|ref|NM_182988.3|_Bos_taurus_barrier_to_autointegration_factor_1_(BANF1),_mRNA	187.235	175.884
gi|31342263|ref|NM_174343.2|_Bos_taurus_hydroxy-delta-5-steroid_dehydrogenase,_3_beta-_and_steroid_delta-isomerase_1_(HSD3B1),_mRNA	132.114	174.882
gi|77735902|ref|NM_001034476.1|_Bos_taurus_small_nuclear_ribonucleoprotein_D2_polypeptide_16.5kDa_(SNRPD2),_mRNA	188.419	174.85
gi|29135328|ref|NM_177516.1|_Bos_taurus_glutathione_S-transferase_pi_1_(GSTP1),_mRNA	160.26	174.442
gi|297489727|ref|XM_002697797.1|_PREDICTED:_Bos_taurus_laminin,_alpha_1-like_(LAMA1),_mRNA	153.701	174.228
gi|297490807|ref|XM_002698408.1|_PREDICTED:_Bos_taurus_tolloid-like_2-like_(TLL2),_mRNA	170.516	174.08
gi|156120728|ref|NM_001102041.1|_Bos_taurus_Uncharacterized_protein_C13orf18_homolog_(C12H13orf18),_mRNA	269.266	173.548
gi|119917541|ref|XM_864694.2|_PREDICTED:_Bos_taurus_tolloid-like_2-like,_transcript_variant_2_(TLL2),_mRNA	168.704	173.547
gi|62752020|ref|NM_001015628.1|_Bos_taurus_eukaryotic_translation_initiation_factor_3,_subunit_I_(EIF3I),_mRNA	176.63	172.986
gi|77735994|ref|NM_001034524.1|_Bos_taurus_heat_shock_70kDa_protein_9_(mortalin)_(HSPA9),_nuclear_gene_encoding_mitochondrial_protein,_mRNA	187.297	172.684
gi|78369213|ref|NM_001035347.1|_Bos_taurus_CD151_molecule_(Raph_blood_group)_(CD151),_mRNA	137.62	172.626
gi|148230028|ref|NM_001034322.2|_Bos_taurus_FK506_binding_protein_4,_59kDa_(FKBP4),_mRNA	166.859	171.969
gi|27806094|ref|NM_174438.1|_Bos_taurus_protein_S_(alpha)_(PROS1),_mRNA	143.013	171.935
gi|115496701|ref|NM_001075126.1|_Bos_taurus_collagen,_type_VI,_alpha_2_(COL6A2),_mRNA	125.566	171.325
gi|78045550|ref|NM_001035076.1|_Bos_taurus_transmembrane_protein_59_(TMEM59),_mRNA	153.171	170.99
gi|149944708|ref|NM_001099145.1|_Bos_taurus_transmembrane_protein_176B_(TMEM176B),_mRNA	106.445	170.388
gi|285012961|ref|NM_001172039.1|_Bos_taurus_RNA_binding_motif_protein,_X-linked_(RBMX),_mRNA	195.59	169.829
gi|31343195|ref|NM_173948.2|_Bos_taurus_peptidylglycine_alpha-amidating_monooxygenase_(PAM),_mRNA	164.372	169.523
gi|75832050|ref|NM_173999.2|_Bos_taurus_B-cell_translocation_gene_1,_anti-proliferative_(BTG1),_mRNA	117.512	169.225
gi|116003826|ref|NM_001076799.1|_Bos_taurus_nitric_oxide_synthase_2,_inducible_(NOS2),_mRNA	191.292	169.007
gi|62460573|ref|NM_001014941.1|_Bos_taurus_B-cell_receptor-associated_protein_31_(BCAP31),_mRNA	170.891	168.912
gi|31340621|ref|NM_174729.2|_Bos_taurus_voltage-dependent_anion_channel_3_(VDAC3),_mRNA	156.89	168.688
gi|297469037|ref|XM_589950.5|_PREDICTED:_Bos_taurus_tropomyosin_4,_transcript_variant_1_(TPM3),_mRNA	119.229	167.536
gi|297491650|ref|XM_002698986.1|_PREDICTED:_Bos_taurus_tropomyosin_4-like_(TPM3),_mRNA	126.075	167.304
gi|75832070|ref|NM_174724.3|_Bos_taurus_ATP_synthase,_H+_transporting,_mitochondrial_Fo_complex,_subunit_d_(ATP5H),_nuclear_gene_encoding_mitochondrial_protein,_mRNA	158.365	167.168
gi|164518995|ref|NM_001113315.1|_Bos_taurus_6.8_kDa_mitochondrial_proteolipid_(MP68),_nuclear_gene_encoding_mitochondrial_protein,_mRNA	166.087	167.093
gi|297464121|ref|XM_613602.5|_PREDICTED:_Bos_taurus_hypothetical_LOC534002_(LOC534002),_mRNA	201.512	166.429
gi|134085421|ref|NM_001040549.2|_Bos_taurus_transmembrane_emp24-like_trafficking_protein_10_(yeast)_(TMED10),_mRNA	156.069	165.803
gi|115497019|ref|NM_001075294.1|_Bos_taurus_pancreatic_progenitor_cell_differentiation_and_proliferation_factor_(PPDPF),_mRNA	160.32	165.583
gi|75812921|ref|NM_001033609.1|_Bos_taurus_chaperonin_containing_TCP1,_subunit_8_(theta)_(CCT8),_mRNA	181.147	165.414
gi|78045516|ref|NM_001035091.1|_Bos_taurus_WDYHV_motif_containing_1_(WDYHV1),_mRNA	121.509	165.219
gi|78369373|ref|NM_001035390.1|_Bos_taurus_P450_(cytochrome)_oxidoreductase_(POR),_mRNA	135.64	165.141
gi|75812913|ref|NM_001033608.1|_Bos_taurus_macrophage_migration_inhibitory_factor_(glycosylation-inhibiting_factor)_(MIF),_mRNA	125.091	164.575
gi|27805956|ref|NM_174367.1|_Bos_taurus_integrin,_alpha_V_(vitronectin_receptor,_alpha_polypeptide,_antigen_CD51)_(ITGAV),_mRNA	159.802	163.741
gi|148234191|ref|NM_001098036.1|_Bos_taurus_solute_carrier_family_39_(zinc_transporter),_member_14_(SLC39A14),_mRNA	105.796	163.597
gi|330340402|ref|NM_001206433.1|_Bos_taurus_transmembrane_emp24_protein_transport_domain_containing_4_(TMED4),_mRNA	154.341	163.477
gi|116004054|ref|NM_001076921.1|_Bos_taurus_immunoglobulin_superfamily,_member_11_(IGSF11),_mRNA	108.946	162.809
gi|77735928|ref|NM_001034489.1|_Bos_taurus_eukaryotic_translation_initiation_factor_3,_subunit_K_(EIF3K),_mRNA	165.923	162.74
gi|83035092|ref|NM_001037612.1|_Bos_taurus_proteasome_(prosome,_macropain)_subunit,_beta_type,_5_(PSMB5),_mRNA	156.914	162.695
gi|297473039|ref|XM_002686291.1|_PREDICTED:_Bos_taurus_eukaryotic_translation_initiation_factor_1-like_(LOC100300942),_mRNA	147.823	162.526
gi|297461696|ref|XM_001254326.3|_PREDICTED:_Bos_taurus_tumor_protein,_translationally-controlled_1_(TPT1),_mRNA	203.405	162.44
gi|27807248|ref|NM_174691.1|_Bos_taurus_ferredoxin_reductase_(FDXR),_nuclear_gene_encoding_mitochondrial_protein,_mRNA	153.074	162.105
gi|297474973|ref|XM_002687643.1|_PREDICTED:_Bos_taurus_carbohydrate_(chondroitin_4)_sulfotransferase_11_(CHST11),_mRNA	192.868	161.242
gi|114051422|ref|NM_001046172.1|_Bos_taurus_ubiquitin_carboxyl-terminal_esterase_L1_(ubiquitin_thiolesterase)_(UCHL1),_mRNA	174.568	160.829
gi|148235370|ref|NM_001097570.1|_Bos_taurus_STT3,_subunit_of_the_oligosaccharyltransferase_complex,_homolog_B_(S._cerevisiae)_(STT3B),_mRNA	130.107	160.783
gi|77735496|ref|NM_001034271.1|_Bos_taurus_actin_related_protein_2/3_complex,_subunit_3,_21kDa_(ARPC3),_mRNA	143.914	160.718
gi|116003818|ref|NM_001076798.1|_Bos_taurus_ATPase,_Na+/K+_transporting,_alpha_1_polypeptide_(ATP1A1),_mRNA	193.278	160.574
gi|139949155|ref|NM_001083740.1|_Bos_taurus_glutamic-pyruvate_transaminase_(alanine_aminotransferase)_(GPT),_mRNA	134.206	159.837
gi|118150863|ref|NM_001077873.1|_Bos_taurus_deoxyuridine_triphosphatase_(DUT),_nuclear_gene_encoding_mitochondrial_protein,_mRNA	187.036	159.016
gi|84370086|ref|NM_001038527.1|_Bos_taurus_proteasome_(prosome,_macropain)_subunit,_beta_type,_7_(PSMB7),_mRNA	151.98	158.767
gi|41386765|ref|NM_174061.1|_Bos_taurus_follicle_stimulating_hormone_receptor_(FSHR),_mRNA	148.218	158.742
gi|297480195|ref|XR_083789.1|_PREDICTED:_Bos_taurus_ribosomal_protein_L5-like_(LOC100299845),_miscRNA	161.117	158.685
gi|77736494|ref|NM_001034776.1|_Bos_taurus_transformer_2_beta_homolog_(Drosophila)_(TRA2B),_mRNA	174.858	158.375
gi|82697328|ref|NM_001037449.1|_Bos_taurus_ubiquitin-conjugating_enzyme_E2C_(UBE2C),_mRNA	211.62	158.375
gi|297489683|ref|XM_002697727.1|_PREDICTED:_Bos_taurus_GATA-6_(LOC654400),_partial_mRNA	134.066	157.717
gi|148540315|ref|NM_001098467.1|_Bos_taurus_keratin-like_(LOC615589),_mRNA	245.326	157.072
gi|161621266|ref|NM_001038112.3|_Bos_taurus_FK506_binding_protein_3,_25kDa_(FKBP3),_mRNA	141.091	156.605
gi|77735992|ref|NM_001034523.1|_Bos_taurus_adaptor-related_protein_complex_2,_mu_1_subunit_(AP2M1),_mRNA	162.542	156.154
gi|31341992|ref|NM_174442.2|_Bos_taurus_polypyrimidine_tract_binding_protein_1_(PTBP1),_mRNA	173.318	154.807
gi|47564073|ref|NM_001001164.1|_Bos_taurus_chromosome_19_open_reading_frame_10_ortholog_(C7H19orf10),_mRNA	140.008	154.759
gi|157428115|ref|NM_001105496.1|_Bos_taurus_transmembrane_emp24_protein_transport_domain_containing_7_(TMED7),_mRNA	138.881	154.469
gi|156523083|ref|NM_001102486.1|_Bos_taurus_matrin_3_(MATR3),_mRNA	165.202	154.452
gi|164414725|ref|NM_001113231.1|_Bos_taurus_thymosin_beta-4_(TMSB4),_mRNA	139.469	154.424
gi|28461244|ref|NM_175809.1|_Bos_taurus_NADH_dehydrogenase_(ubiquinone)_1_beta_subcomplex,_1,_7kDa_(NDUFB1),_nuclear_gene_encoding_mitochondrial_protein,_mRNA	143.616	154.275
gi|31341991|ref|NM_174441.2|_Bos_taurus_proteasome_(prosome,_macropain)_26S_subunit,_ATPase,_5_(PSMC5),_mRNA	150.33	152.938
gi|297469387|ref|XM_001256510.2|_PREDICTED:_Bos_taurus_high_density_lipoprotein_binding_protein_(HDLBP),_partial_mRNA	140.741	152.694
gi|31342657|ref|NM_174178.2|_Bos_taurus_succinate_dehydrogenase_complex,_subunit_A,_flavoprotein_(Fp)_(SDHA),_nuclear_gene_encoding_mitochondrial_protein,_mRNA	153.69	151.557
gi|62751338|ref|NM_001015615.1|_Bos_taurus_proteasome_(prosome,_macropain)_subunit,_beta_type,_2_(PSMB2),_mRNA	145.672	151.411
gi|297487272|ref|XM_002696102.1|_PREDICTED:_Bos_taurus_DEAD_(Asp-Glu-Ala-Asp)_box_polypeptide_5,_transcript_variant_2_(DDX5),_mRNA	158.328	150.641
gi|134085858|ref|NM_001083409.1|_Bos_taurus_C1q_and_tumor_necrosis_factor_related_protein_1_(C1QTNF1),_mRNA	126.047	150.38
gi|77735582|ref|NM_001034315.1|_Bos_taurus_adenosylhomocysteinase_(AHCY),_mRNA	175.198	150.373
gi|114051424|ref|NM_001046171.1|_Bos_taurus_chaperonin_containing_TCP1,_subunit_7_(eta)_(CCT7),_mRNA	174.798	150.069
gi|78369309|ref|NM_001035492.1|_Bos_taurus_stress-induced-phosphoprotein_1_(STIP1),_mRNA	173.076	149.83
gi|75832102|ref|NM_001014860.2|_Bos_taurus_heterogeneous_nuclear_ribonucleoprotein_F_(HNRNPF),_mRNA	160.315	149.56
gi|300794636|ref|NM_001193234.1|_Bos_taurus_heterogeneous_nuclear_ribonucleoprotein_H1_(H)_(HNRNPH1),_mRNA	170.346	149.215
gi|300793699|ref|NM_001191395.1|_Bos_taurus_DEAD_(Asp-Glu-Ala-Asp)_box_polypeptide_5_(DDX5),_mRNA	150.091	149.036
gi|82697348|ref|NM_001037459.1|_Bos_taurus_ubiquitin-conjugating_enzyme_E2B_(RAD6_homolog)_(UBE2B),_mRNA	119.919	149.017
gi|115497007|ref|NM_001075292.1|_Bos_taurus_Sec61_beta_subunit_(SEC61B),_mRNA	120.911	148.641
gi|155372050|ref|NM_001101162.1|_Bos_taurus_tropomyosin_4_(TPM4),_mRNA	124.314	148.188
gi|31341658|ref|NM_174564.2|_Bos_taurus_NADH_dehydrogenase_(ubiquinone)_1,_subcomplex_unknown,_1,_6kDa_(NDUFC1),_nuclear_gene_encoding_mitochondrial_protein,_mRNA	134.919	148.009
gi|297480605|ref|XM_002691480.1|_PREDICTED:_Bos_taurus_hypothetical_LOC508204_(GREB1),_mRNA	169.591	147.945
gi|77404216|ref|NM_001034054.1|_Bos_taurus_phosphoglycerate_mutase_1_(brain)_(PGAM1),_mRNA	118.092	146.918
gi|147900300|ref|NM_001097571.1|_Bos_taurus_biliverdin_reductase_A_(BLVRA),_mRNA	149.494	146.284
gi|94966886|ref|NM_001040543.1|_Bos_taurus_small_nuclear_ribonucleoprotein_polypeptide_G_(SNRPG),_mRNA	146.697	146.265
gi|156120456|ref|NM_001101904.1|_Bos_taurus_sushi_domain_containing_4_(SUSD4),_mRNA	123.86	146.018
gi|61656170|ref|NM_001013364.1|_Bos_taurus_cyclin_G1_(CCNG1),_mRNA	118.775	145.663
gi|31341810|ref|NM_181031.2|_Bos_taurus_protein_phosphatase_2,_catalytic_subunit,_alpha_isozyme_(PPP2CA),_mRNA	150.13	145.332
gi|297476204|ref|XM_002688484.1|_PREDICTED:_Bos_taurus_heterogeneous_nuclear_ribonucleoprotein_H1_(H)_(HNRNPH1),_mRNA	172.882	145.239
gi|77736138|ref|NM_001034596.1|_Bos_taurus_proteasome_(prosome,_macropain)_subunit,_beta_type,_3_(PSMB3),_mRNA	143.469	144.596
gi|31442876|ref|NM_174245.2|_Bos_taurus_ATPase,_H+_transporting,_lysosomal_13kDa,_V1_subunit_G1_(ATP6V1G1),_mRNA	127.13	144.391
gi|115497037|ref|NM_001076062.1|_Bos_taurus_cell_cycle_associated_protein_1_(CAPRIN1),_mRNA	148.608	144.367
gi|62751981|ref|NM_001015566.1|_Bos_taurus_proteasome_(prosome,_macropain)_subunit,_alpha_type,_5_(PSMA5),_mRNA	147.256	144.342
gi|157954056|ref|NM_001109800.1|_Bos_taurus_Ewing_sarcoma_breakpoint_region_1_(EWSR1),_mRNA	154.644	144.299
gi|114051274|ref|NM_001046192.1|_Bos_taurus_mitochondrial_ribosomal_protein_S23_(MRPS23),_nuclear_gene_encoding_mitochondrial_protein,_mRNA	148.11	144.189
gi|297488453|ref|XM_002696868.1|_PREDICTED:_Bos_taurus_60_kDa_heat_shock_protein,_mitochondrial-like_(LOC100299770),_mRNA	180.367	144.083
gi|297462077|ref|XM_001253102.3|_PREDICTED:_Bos_taurus_ferritin_light_chain-like,_transcript_variant_1_(LOC785987),_mRNA	148.595	143.793
gi|329664855|ref|NM_001206027.1|_Bos_taurus_WD_repeat_domain_19_(WDR19),_mRNA	120.63	143.695
gi|70778727|ref|NM_001025322.1|_Bos_taurus_eukaryotic_translation_initiation_factor_3,_subunit_H_(EIF3H),_mRNA	132.258	143.695
gi|56790294|ref|NM_205782.1|_Bos_taurus_protein_O-fucosyltransferase_2_(POFUT2),_mRNA	123.651	143.626
gi|129277531|ref|NM_001082611.1|_Bos_taurus_antizyme_inhibitor_1_(AZIN1),_mRNA	120.816	143.586
gi|303523735|ref|NM_001195051.1|_Bos_taurus_hypothetical_protein_LOC617407_(MYEOV2),_mRNA	128.682	143.585
gi|27806276|ref|NM_174261.1|_Bos_taurus_calpain,_small_subunit_1_(CAPNS1),_mRNA	129.763	142.73
gi|114052281|ref|NM_001045920.1|_Bos_taurus_nuclear_casein_kinase_and_cyclin-dependent_kinase_substrate_1_(NUCKS1),_mRNA	164.82	142.719
gi|165973955|ref|NM_001113719.1|_Bos_taurus_ATP_synthase,_H+_transporting,_mitochondrial_Fo_complex,_subunit_F2_(ATP5J2),_nuclear_gene_encoding_mitochondrial_protein,_mRNA	129.266	142.583
gi|77735508|ref|NM_001034277.1|_Bos_taurus_serine/arginine-rich_splicing_factor_7_(SRSF7),_mRNA	171.516	142.232
gi|77735434|ref|NM_001034239.1|_Bos_taurus_chaperonin_containing_TCP1,_subunit_2_(beta)_(CCT2),_mRNA	157.752	142.066
gi|62751969|ref|NM_001015608.1|_Bos_taurus_chloride_intracellular_channel_1_(CLIC1),_mRNA	148.488	141.792
gi|156120420|ref|NM_001101886.1|_Bos_taurus_DEAD_(Asp-Glu-Ala-Asp)_box_polypeptide_31_(DDX31),_mRNA	142.747	141.79
gi|126165257|ref|NM_001081711.1|_Bos_taurus_SUMO1_activating_enzyme_subunit_1_(SAE1),_mRNA	150.414	141.687
gi|31341517|ref|NM_174620.2|_Bos_taurus_dynein,_light_chain,_Tctex-type_1_(DYNLT1),_mRNA	116.959	141.6
gi|115497783|ref|NM_001075223.1|_Bos_taurus_transmembrane_protein_30A_(TMEM30A),_mRNA	130.066	141.547
gi|62751842|ref|NM_001015648.1|_Bos_taurus_OCIA_domain_containing_1_(OCIAD1),_mRNA	128.246	141.329
gi|149773585|ref|NM_001098943.1|_Bos_taurus_lectin,_mannose-binding,_1_(LMAN1),_mRNA	126.568	141.299
gi|78369221|ref|NM_001035272.1|_Bos_taurus_serine/arginine-rich_splicing_factor_6_(SRSF6),_mRNA	170.18	140.814
gi|215422349|ref|NM_001013598.2|_Bos_taurus_proteasome_(prosome,_macropain)_26S_subunit,_non-ATPase,_4_(PSMD4),_mRNA	122.023	140.782
gi|83035084|ref|NM_001037611.1|_Bos_taurus_GTPase_activating_protein_(SH3_domain)_binding_protein_1_(G3BP1),_mRNA	176.276	140.645
gi|77735636|ref|NM_001034342.1|_Bos_taurus_activating_transcription_factor_4_(tax-responsive_enhancer_element_B67)_(ATF4),_mRNA	175.974	140.453
gi|115497211|ref|NM_001075124.1|_Bos_taurus_lysosomal-associated_membrane_protein_1_(LAMP1),_mRNA	129.041	140.273
gi|116004244|ref|NM_001077013.1|_Bos_taurus_retinoblastoma_binding_protein_4_(RBBP4),_mRNA	149.215	140.251
gi|111120338|ref|NM_001042654.1|_Bos_taurus_SAP_domain_containing_ribonucleoprotein_(SARNP),_mRNA	137.114	139.739
gi|31343020|ref|NM_174022.2|_Bos_taurus_clathrin,_light_chain_A_(CLTA),_mRNA	135.595	139.714
gi|148747465|ref|NM_174031.2|_Bos_taurus_cathepsin_B_(CTSB),_mRNA	132.869	139.711
gi|156121228|ref|NM_001102292.1|_Bos_taurus_RAB12,_member_RAS_oncogene_family_(RAB12),_mRNA	113.371	139.682
gi|77736571|ref|NM_001034797.1|_Bos_taurus_ubiquinol-cytochrome_c_reductase_binding_protein_(UQCRB),_nuclear_gene_encoding_mitochondrial_protein,_mRNA	140.578	139.175
gi|157074081|ref|NM_001103282.1|_Bos_taurus_hect_(homologous_to_the_E6-AP_(UBE3A)_carboxyl_terminus)_domain_and_RCC1_(CHC1)-like_domain_(RLD)_1_(HERC1),_mRNA	222.293	138.458
gi|115496399|ref|NM_001076000.1|_Bos_taurus_dihydropyrimidinase-like_2_(DPYSL2),_mRNA	136.308	138.336
gi|78369433|ref|NM_001035413.1|_Bos_taurus_chromosome_20_open_reading_frame_3_ortholog_(C13H20orf3),_mRNA	143.327	138.31
gi|118151199|ref|NM_001078058.1|_Bos_taurus_death-associated_protein_(DAP),_mRNA	134.972	138.204
gi|31343569|ref|NM_175806.2|_Bos_taurus_ATPase,_H+_transporting,_lysosomal_accessory_protein_1_(ATP6AP1),_mRNA	129.678	137.387
gi|94966774|ref|NM_001040483.1|_Bos_taurus_succinate_dehydrogenase_complex,_subunit_B,_iron_sulfur_(Ip)_(SDHB),_nuclear_gene_encoding_mitochondrial_protein,_mRNA	128.757	137.263
gi|31343126|ref|NM_173977.2|_Bos_taurus_aconitase_2,_mitochondrial_(ACO2),_nuclear_gene_encoding_mitochondrial_protein,_mRNA	128.479	137.244
gi|77735852|ref|NM_001034449.1|_Bos_taurus_karyopherin_alpha_2_(RAG_cohort_1,_importin_alpha_1)_(KPNA2),_mRNA	194.682	137.239
gi|62751531|ref|NM_001015624.1|_Bos_taurus_protein_arginine_methyltransferase_1_(PRMT1),_mRNA	160.985	137.228
gi|31342205|ref|NM_174365.2|_Bos_taurus_insulin-like_3_(Leydig_cell)_(INSL3),_mRNA	152.988	136.697
gi|284813532|ref|NM_001101197.1|_Bos_taurus_proteasome_(prosome,_macropain)_26S_subunit,_non-ATPase,_2_(PSMD2),_mRNA	142.678	136.319
gi|115497003|ref|NM_001075665.1|_Bos_taurus_melanoma_antigen_family_D,_2_(MAGED2),_mRNA	125.29	136.215
gi|77736577|ref|NM_001034800.1|_Bos_taurus_transcription_elongation_factor_B_(SIII),_polypeptide_2_(18kDa,_elongin_B)_(TCEB2),_mRNA	133.549	136.137
gi|164519017|ref|NM_001113319.1|_Bos_taurus_CDC28_protein_kinase_regulatory_subunit_2_(CKS2),_mRNA	177.404	135.791
gi|31342999|ref|NM_174032.2|_Bos_taurus_cathepsin_L2_(CTSL2),_mRNA	115.569	134.948
gi|119917756|ref|XM_001253407.1|_PREDICTED:_Bos_taurus_hydroxysteroid_(17-beta)_dehydrogenase_1-like_(HSD17B1),_mRNA	129.309	134.938
gi|125630708|ref|NM_001081538.1|_Bos_taurus_integral_membrane_protein_2C_(ITM2C),_mRNA	111.602	134.703
gi|115497049|ref|NM_001075659.1|_Bos_taurus_isopentenyl-diphosphate_delta_isomerase_1_(IDI1),_mRNA	116.381	134.365
gi|51491840|ref|NM_001003906.1|_Bos_taurus_transketolase_(TKT),_mRNA	138.047	134.135
gi|291463260|ref|NM_174565.3|_Bos_taurus_NADH_dehydrogenase_(ubiquinone)_flavoprotein_2,_24kDa_(NDUFV2),_nuclear_gene_encoding_mitochondrial_protein,_mRNA	115.833	133.573
gi|73853760|ref|NM_174811.3|_Bos_taurus_guanine_nucleotide_binding_protein_(G_protein),_gamma_5_(GNG5),_mRNA	135.83	133.387
gi|75832073|ref|NM_174764.3|_Bos_taurus_neural_precursor_cell_expressed,_developmentally_down-regulated_8_(NEDD8),_mRNA	116.757	133.307
gi|77736228|ref|NM_001034639.1|_Bos_taurus_succinate-CoA_ligase,_GDP-forming,_beta_subunit_(SUCLG2),_nuclear_gene_encoding_mitochondrial_protein,_mRNA	127.096	132.702
gi|106880506|ref|NM_174482.2|_Bos_taurus_uroplakin_1B_(UPK1B),_mRNA	186.106	132.615
gi|114050904|ref|NM_001046449.1|_Bos_taurus_SERPINE1_mRNA_binding_protein_1_(SERBP1),_mRNA	148.804	132.61
gi|77736214|ref|NM_001034636.1|_Bos_taurus_poly(A)_binding_protein_interacting_protein_2_(PAIP2),_mRNA	121.856	132.592
gi|94966947|ref|NM_001040578.1|_Bos_taurus_ribosomal_protein_S27-like_(RPS27L),_mRNA	121.719	132.046
gi|297469946|ref|XM_001250996.3|_PREDICTED:_Bos_taurus_ribosomal_protein_S26-like,_transcript_variant_1_(RPS26),_mRNA	137.671	132.001
gi|77735988|ref|NM_001034521.1|_Bos_taurus_SAR1_homolog_A_(S._cerevisiae)_(SAR1A),_mRNA	114.726	131.965
gi|76253717|ref|NM_175777.3|_Bos_taurus_guanine_nucleotide_binding_protein_(G_protein),_beta_polypeptide_1_(GNB1),_mRNA	121.276	131.865
gi|167583547|ref|NM_001114519.1|_Bos_taurus_LSM6_homolog,_U6_small_nuclear_RNA_associated_(S._cerevisiae)_(LSM6),_mRNA	118.44	131.787
gi|154152000|ref|NM_001100303.1|_Bos_taurus_glutaredoxin_5_(GLRX5),_nuclear_gene_encoding_mitochondrial_protein,_mRNA	118.271	131.701
gi|75832095|ref|NM_001001439.2|_Bos_taurus_cytochrome_c_oxydase_subunit_4_(COX4I1),_nuclear_gene_encoding_mitochondrial_protein,_mRNA	120.536	131.443
gi|31340784|ref|NM_174667.2|_Bos_taurus_NADH_dehydrogenase_(ubiquinone)_1_beta_subcomplex,_8,_19kDa_(NDUFB8),_nuclear_gene_encoding_mitochondrial_protein,_mRNA	129.413	131.375
gi|78369465|ref|NM_001035406.1|_Bos_taurus_non-SMC_element_1_homolog_(S._cerevisiae)_(NSMCE1),_mRNA	104.032	131.356
gi|77735686|ref|NM_001034369.1|_Bos_taurus_proteasome_(prosome,_macropain)_subunit,_beta_type,_6_(PSMB6),_mRNA	124.753	131.165
gi|28603811|ref|NM_176673.1|_Bos_taurus_coatomer_protein_complex,_subunit_epsilon_(COPE),_mRNA	118.215	130.89
gi|75812935|ref|NM_001033620.1|_Bos_taurus_NADH_dehydrogenase_(ubiquinone)_1_beta_subcomplex,_11,_17.3kDa_(NDUFB11),_nuclear_gene_encoding_mitochondrial_protein,_mRNA	104.786	130.819
gi|78045536|ref|NM_001035082.1|_Bos_taurus_succinate-CoA_ligase,_alpha_subunit_(SUCLG1),_nuclear_gene_encoding_mitochondrial_protein,_mRNA	132.329	130.763
gi|147906411|ref|NM_001098134.1|_Bos_taurus_SPARC_related_modular_calcium_binding_2_(SMOC2),_mRNA	131.328	130.382
gi|77736601|ref|NM_001034809.1|_Bos_taurus_calcyclin_binding_protein_(CACYBP),_mRNA	127.209	129.98
gi|115495480|ref|NM_001075808.1|_Bos_taurus_SIL1_homolog,_endoplasmic_reticulum_chaperone_(S._cerevisiae)_(SIL1),_mRNA	148.057	129.838
gi|156120816|ref|NM_001102085.1|_Bos_taurus_myelin_expression_factor_2_(MYEF2),_mRNA	118.825	129.677
gi|115496661|ref|NM_001076358.1|_Bos_taurus_protein_kinase,_cAMP-dependent,_regulatory,_type_I,_alpha_(tissue_specific_extinguisher_1)_(PRKAR1A),_mRNA	124.769	129.605
gi|157151715|ref|NM_001103224.1|_Bos_taurus_annexin_A6_(ANXA6),_mRNA	151.96	129.544
gi|31341028|ref|NM_174810.2|_Bos_taurus_ATPase,_H+_transporting,_lysosomal_31kDa,_V1_subunit_E1_(ATP6V1E1),_mRNA	115.349	129.415
gi|87196502|ref|NM_001001855.2|_Bos_taurus_baculoviral_IAP_repeat_containing_5_(BIRC5),_mRNA	154.174	129.406
gi|297489811|ref|XM_002697824.1|_PREDICTED:_Bos_taurus_mex-3_homolog_C_(C._elegans)_(MEX3C),_partial_mRNA	120.673	129.369
gi|115497813|ref|NM_001075199.1|_Bos_taurus_nucleobindin_1_(NUCB1),_mRNA	109.417	129.148
gi|255003768|ref|NM_001163777.1|_Bos_taurus_nerve_growth_factor_receptor_(TNFRSF16)_associated_protein_1_(NGFRAP1),_mRNA	137.993	129.137
gi|297490129|ref|XM_002698036.1|_PREDICTED:_Bos_taurus_NOMO3-like_protein_(LOC515570),_mRNA	102.948	129.074
gi|77735668|ref|NM_001034356.1|_Bos_taurus_lysyl-tRNA_synthetase_(KARS),_mRNA	120.383	129.014
gi|31342724|ref|NM_174154.2|_Bos_taurus_palmitoyl-protein_thioesterase_1_(PPT1),_mRNA	125.943	128.982
gi|61316444|ref|NM_001013004.1|_Bos_taurus_farnesyl-diphosphate_farnesyltransferase_1_(FDFT1),_mRNA	124.482	128.974
gi|156121258|ref|NM_001102307.1|_Bos_taurus_190_kDa_guanine_nucleotide_exchange_factor_(RGNEF),_mRNA	116.647	128.954
gi|115497331|ref|NM_001076414.1|_Bos_taurus_transmembrane_BAX_inhibitor_motif_containing_6_(TMBIM6),_mRNA	123.483	128.928
gi|115497237|ref|NM_001076407.1|_Bos_taurus_ring_finger_protein,_transmembrane_1_(RNFT1),_mRNA	118.155	128.854
gi|114326227|ref|NM_001046454.1|_Bos_taurus_casein_kinase_2,_beta_polypeptide_(CSNK2B),_mRNA	129.866	128.551
gi|77735588|ref|NM_001034318.1|_Bos_taurus_serine/arginine-rich_splicing_factor_2_(SRSF2),_mRNA	159.437	128.511
gi|297467881|ref|XM_002705367.1|_PREDICTED:_Bos_taurus_hypothetical_protein_LOC100336073_(LOC100336073),_partial_mRNA	172.827	128.504
gi|156121044|ref|NM_001102199.1|_Bos_taurus_myosin_IB_(MYO1B),_mRNA	115.042	128.488
gi|31341035|ref|NM_174813.2|_Bos_taurus_ubiquinol-cytochrome_c_reductase,_Rieske_iron-sulfur_polypeptide_1_(UQCRFS1),_nuclear_gene_encoding_mitochondrial_protein,_mRNA	122.834	128.377
gi|78369297|ref|NM_001035375.1|_Bos_taurus_stromal_cell_derived_factor_4_(SDF4),_mRNA	119.139	128.331
gi|31342010|ref|NM_174433.2|_Bos_taurus_peroxiredoxin_4_(PRDX4),_mRNA	122.828	127.952
gi|83423513|ref|NM_001037710.1|_Bos_taurus_ubiquitin-like_5_(UBL5),_mRNA	120.495	127.912
gi|62751661|ref|NM_001015666.1|_Bos_taurus_chromosome_1_open_reading_frame_43_ortholog_(C3H1orf43),_mRNA	109.928	127.734
gi|83715971|ref|NM_001037817.1|_Bos_taurus_RAN_binding_protein_6_(RANBP6),_mRNA	161.505	127.377
gi|303519136|ref|NM_001195063.1|_Bos_taurus_chromosome_11_open_reading_frame_10_ortholog_(C29H11orf10),_mRNA	120.91	127.3
gi|78369457|ref|NM_001035310.1|_Bos_taurus_proteasome_(prosome,_macropain)_subunit,_alpha_type,_1_(PSMA1),_mRNA	122.967	127.286
gi|134085782|ref|NM_001083398.1|_Bos_taurus_serine/arginine-rich_splicing_factor_9_(SRSF9),_mRNA	121.426	127.209
gi|62460401|ref|NM_001014855.1|_Bos_taurus_proteasome_(prosome,_macropain)_26S_subunit,_ATPase,_1_(PSMC1),_mRNA	125.622	127.175
gi|148224471|ref|NM_001098061.1|_Bos_taurus_squalene_epoxidase_(SQLE),_mRNA	118.367	126.159
gi|115432054|ref|NM_174794.2|_Bos_taurus_tyrosine_3-monooxygenase/tryptophan_5-monooxygenase_activation_protein,_beta_polypeptide_(YWHAB),_mRNA	132.279	126.084
gi|297487891|ref|XM_002696504.1|_PREDICTED:_Bos_taurus_insulin-like_growth_factor_1_receptor_(IGF1R),_mRNA	115.23	125.728
gi|157427865|ref|NM_001105370.1|_Bos_taurus_SCAN_domain_containing_1-like_(LOC515042),_mRNA	112	125.638
gi|77736398|ref|NM_001034727.1|_Bos_taurus_X-box_binding_protein_1_(XBP1),_mRNA	120.408	125.593
gi|219522065|ref|NM_001143738.1|_Bos_taurus_phosphogluconate_dehydrogenase_(PGD),_mRNA	100.18	124.916
gi|297467092|ref|XM_001788567.2|_PREDICTED:_Bos_taurus_membralin_(LOC514413),_mRNA	123.649	124.76
gi|77735428|ref|NM_001034235.1|_Bos_taurus_proteasome_(prosome,_macropain)_subunit,_alpha_type,_3_(PSMA3),_mRNA	115.598	124.242
gi|118151211|ref|NM_001078062.1|_Bos_taurus_prefoldin_subunit_1_(PFDN1),_mRNA	116.026	123.886
gi|114050958|ref|NM_001046075.1|_Bos_taurus_acetyl-CoA_acetyltransferase_1_(ACAT1),_nuclear_gene_encoding_mitochondrial_protein,_mRNA	121.477	123.34
gi|157785568|ref|NM_001105645.1|_Bos_taurus_coatomer_protein_complex,_subunit_alpha_(COPA),_mRNA	124.302	123.295
gi|75812955|ref|NM_001033628.1|_Bos_taurus_RAB1A,_member_RAS_oncogene_family_(RAB1A),_mRNA	111.274	123.276
gi|115494903|ref|NM_001076209.1|_Bos_taurus_SMAD_family_member_4_(SMAD4),_mRNA	163.444	123.131
gi|157427957|ref|NM_001105416.1|_Bos_taurus_SWI/SNF_related,_matrix_associated,_actin_dependent_regulator_of_chromatin,_subfamily_a,_member_5_(SMARCA5),_mRNA	125.462	122.898
gi|165973983|ref|NM_001113723.1|_Bos_taurus_ubiquinol-cytochrome_c_reductase_complex_7.2_kDa_protein_(UQCR10),_nuclear_gene_encoding_mitochondrial_protein,_mRNA	111.134	122.81
gi|87196493|ref|NM_174024.2|_Bos_taurus_cytochrome_c_oxidase_subunit_8A_(ubiquitous)_(COX8A),_mRNA	115.516	122.748
gi|331284126|ref|NM_001206635.1|_Bos_taurus_heparan_sulfate_6-O-sulfotransferase_2_(HS6ST2),_mRNA	124.486	122.554
gi|114052339|ref|NM_001045866.1|_Bos_taurus_bromodomain_containing_2_(BRD2),_mRNA	136.781	122.503
gi|328887928|ref|NM_001192184.2|_Bos_taurus_proteasome_(prosome,_macropain)_26S_subunit,_ATPase,_3_(PSMC3),_mRNA	134.429	122.487
gi|77735888|ref|NM_001034469.1|_Bos_taurus_mesoderm_development_candidate_2_(MESDC2),_mRNA	126.833	121.507
gi|83649734|ref|NM_203362.2|_Bos_taurus_myotrophin_(MTPN),_mRNA	105.562	121.27
gi|77736370|ref|NM_001034713.1|_Bos_taurus_actin_related_protein_2/3_complex,_subunit_2,_34kDa_(ARPC2),_mRNA	120.336	121.076
gi|329744604|ref|NM_001206348.1|_Bos_taurus_small_EDRK-rich_factor_2_(SERF2),_mRNA	111.947	120.969
gi|149944686|ref|NM_001098955.1|_Bos_taurus_glycosyltransferase_25_domain_containing_1_(GLT25D1),_mRNA	128.934	120.636
gi|297472110|ref|XM_002685597.1|_PREDICTED:_Bos_taurus_prothymosin,_alpha_(gene_sequence_28)_(PTMA),_mRNA	156.653	120.56
gi|165905558|ref|NM_001046125.2|_Bos_taurus_melanoma_antigen_family_D,_1_(MAGED1),_mRNA	117.005	120.421
gi|115497579|ref|NM_001075575.1|_Bos_taurus_Rab_acceptor_1_(prenylated)_(RABAC1),_mRNA	110.972	120.271
gi|164451475|ref|NM_001035312.2|_Bos_taurus_eukaryotic_translation_initiation_factor_3,_subunit_M_(EIF3M),_mRNA	112.634	120.201
gi|330688444|ref|NM_001206504.1|_Bos_taurus_RNA_binding_motif_protein_39_(RBM39),_mRNA	128.311	120.142
gi|62751672|ref|NM_001015586.1|_Bos_taurus_destrin_(actin_depolymerizing_factor)_(DSTN),_mRNA	125.301	120.05
gi|83035118|ref|NM_001037624.1|_Bos_taurus_nuclear_transport_factor_2_(NUTF2),_mRNA	131.319	120.024
gi|297460492|ref|XR_082887.1|_PREDICTED:_Bos_taurus_ribosome_binding_protein_1_(LOC505941),_miscRNA	117.735	119.784
gi|164519011|ref|NM_001113316.1|_Bos_taurus_heat_shock_factor_binding_protein_1_(HSBP1),_mRNA	109.658	119.715
gi|77736278|ref|NM_001034667.1|_Bos_taurus_LAG1_homolog,_ceramide_synthase_2_(LASS2),_mRNA	109.647	119.657
gi|77736436|ref|NM_001034746.1|_Bos_taurus_coiled-coil-helix-coiled-coil-helix_domain_containing_2_(CHCHD2),_nuclear_gene_encoding_mitochondrial_protein,_mRNA	118.142	119.605
gi|31341430|ref|NM_174654.2|_Bos_taurus_solute_carrier_organic_anion_transporter_family,_member_1A2_(SLCO1A2),_mRNA	192.468	119.338
gi|77735382|ref|NM_001034216.1|_Bos_taurus_phosphatidylinositol_glycan_anchor_biosynthesis,_class_S_(PIGS),_mRNA	115.441	119.249
gi|78042523|ref|NM_001035032.1|_Bos_taurus_endoplasmic_reticulum_protein_44_(ERP44),_mRNA	106.781	119.106
gi|157428079|ref|NM_001105478.1|_Bos_taurus_secreted_seminal-vesicle_Ly-6_protein_1_(SSLP1),_mRNA	180.703	119.061
gi|50872150|ref|NM_001002891.1|_Bos_taurus_COX5A_protein_(COX5A),_mRNA	131.672	118.997
gi|77736194|ref|NM_001034624.1|_Bos_taurus_transmembrane_protein_147_(TMEM147),_mRNA	113.83	118.461
gi|332078454|ref|NM_001206732.1|_Bos_taurus_thioredoxin_domain_containing_5_(endoplasmic_reticulum)_(TXNDC5),_mRNA	130.839	118.356
gi|157073965|ref|NM_001103221.1|_Bos_taurus_reticulocalbin_1,_EF-hand_calcium_binding_domain_(RCN1),_mRNA	124.076	118.222
gi|148233485|ref|NM_001034542.2|_Bos_taurus_chaperonin_containing_TCP1,_subunit_6A_(zeta_1)_(CCT6A),_mRNA	134.146	117.838
gi|114052485|ref|NM_001046332.1|_Bos_taurus_cell_division_cycle_42_(GTP_binding_protein,_25kDa)_(CDC42),_mRNA	112.557	117.639
gi|155372332|ref|NM_001101309.1|_Bos_taurus_lectin,_mannose-binding_2_(LMAN2),_mRNA	120.252	117.203
gi|297465270|ref|XM_001253150.3|_PREDICTED:_Bos_taurus_prothymosin,_alpha_(gene_sequence_28)_(PTMA),_mRNA	156.266	116.818
gi|114053088|ref|NM_001046249.1|_Bos_taurus_calmodulin_3_(phosphorylase_kinase,_delta)_(CALM3),_mRNA	122.355	116.64
gi|84000288|ref|NM_001038090.1|_Bos_taurus_cytochrome_c-1_(CYC1),_nuclear_gene_encoding_mitochondrial_protein,_mRNA	125.564	116.483
gi|297461694|ref|XM_002701751.1|_PREDICTED:_Bos_taurus_Golgi_apparatus_protein_1_(GLG1),_mRNA	106.971	116.205
gi|62461595|ref|NM_174282.3|_Bos_taurus_coatomer_protein_complex,_subunit_zeta_1_(COPZ1),_mRNA	108.921	115.745
gi|77736256|ref|NM_001034653.1|_Bos_taurus_protein_phosphatase_1,_catalytic_subunit,_beta_isozyme_(PPP1CB),_mRNA	112.706	115.538
gi|27819611|ref|NM_173890.1|_Bos_taurus_anti-Mullerian_hormone_(AMH),_mRNA	145	115.209
gi|297465352|ref|XM_002703757.1|_PREDICTED:_Bos_taurus_chromosome_1_open_reading_frame_151_protein_(LOC100295169),_mRNA	101.686	114.819
gi|155372116|ref|NM_001101198.1|_Bos_taurus_chromobox_homolog_3_(CBX3),_mRNA	116.92	114.584
gi|78369355|ref|NM_001035487.1|_Bos_taurus_tetraspanin_3_(TSPAN3),_mRNA	103.329	114.554
gi|78050058|ref|NM_001035065.1|_Bos_taurus_small_nuclear_ribonucleoprotein_D1_polypeptide_16kDa_(SNRPD1),_mRNA	128.337	114.392
gi|118601839|ref|NM_001079623.1|_Bos_taurus_eukaryotic_translation_initiation_factor_3,_subunit_G_(EIF3G),_mRNA	116.438	114.132
gi|31342694|ref|NM_174163.2|_Bos_taurus_ras-related_C3_botulinum_toxin_substrate_1_(rho_family,_small_GTP_binding_protein_Rac1)_(RAC1),_mRNA	110.705	113.967
gi|32189333|ref|NM_174659.1|_Bos_taurus_solute_carrier_family_25_(mitochondrial_carrier;_adenine_nucleotide_translocator),_member_5_(SLC25A5),_nuclear_gene_encoding_mitochondrial_protein,_mRNA	136.404	113.902
gi|77735408|ref|NM_001034225.1|_Bos_taurus_osteosarcoma_amplified_9,_endoplasmic_reticulum_lectin_(OS9),_mRNA	113.946	113.875
gi|262073125|ref|NM_001166530.1|_Bos_taurus_low_density_lipoprotein_receptor_(LDLR),_mRNA	127.881	113.648
gi|148224853|ref|NM_001076237.3|_Bos_taurus_solute_carrier_family_39_(zinc_transporter),_member_7_(SLC39A7),_mRNA	112.927	113.456
gi|134085877|ref|NM_001083466.1|_Bos_taurus_heterogeneous_nuclear_ribonucleoprotein_U-like_1_(HNRNPUL1),_mRNA	124.898	113.032
gi|297459603|ref|XM_001787130.2|_PREDICTED:_Bos_taurus_ribosomal_protein_L36a-like,_transcript_variant_1_(LOC100138915),_mRNA	105.161	112.654
gi|297487812|ref|XM_002696438.1|_PREDICTED:_Bos_taurus_chaperonin_containing_TCP1,_subunit_5_(epsilon)_(CCT5),_mRNA	131.907	112.487
gi|114053134|ref|NM_001045962.1|_Bos_taurus_proteasome_(prosome,_macropain)_subunit,_alpha_type,_6_(PSMA6),_mRNA	107.664	112.257
gi|156121282|ref|NM_001102319.1|_Bos_taurus_Sad1_and_UNC84_domain_containing_2_(SUN2),_mRNA	107.72	112.216
gi|116004392|ref|NM_001077087.1|_Bos_taurus_brain_expressed_X-linked_2_(BEX2),_mRNA	110.837	112.195
gi|297472316|ref|XM_002685734.1|_PREDICTED:_Bos_taurus_chromosome_1_open_reading_frame_151_protein-like_(LOC100295169),_mRNA	104.766	112.158
gi|120474982|ref|NM_001040477.3|_Bos_taurus_annexin_A5_(ANXA5),_mRNA	147.552	111.805
gi|116004322|ref|NM_001077051.1|_Bos_taurus_ataxin_10_(ATXN10),_mRNA	106.614	111.68
gi|31343600|ref|NM_175822.2|_Bos_taurus_NADH_dehydrogenase_(ubiquinone)_1_beta_subcomplex,_4,_15kDa_(NDUFB4),_nuclear_gene_encoding_mitochondrial_protein,_mRNA	107.07	111.516
gi|77736440|ref|NM_001034748.1|_Bos_taurus_trans-2,3-enoyl-CoA_reductase_(TECR),_mRNA	112.02	111.206
gi|115496897|ref|NM_001076487.1|_Bos_taurus_H1_histone_family,_member_0_(H1F0),_mRNA	123.524	111.07
gi|31340799|ref|NM_174732.2|_Bos_taurus_prefoldin_subunit_5_(PFDN5),_mRNA	100.548	111.034
gi|297461928|ref|XM_001790202.2|_PREDICTED:_Bos_taurus_proteasome_26S_non-ATPase_subunit_8-like_(PSMD8),_mRNA	117.89	110.954
gi|158519850|ref|NM_001110062.1|_Bos_taurus_melanoma_cell_adhesion_molecule_(MCAM),_mRNA	114.745	110.656
gi|78369451|ref|NM_001035299.1|_Bos_taurus_chromosome_5_open_reading_frame_15_ortholog_(C7H5orf15),_mRNA	104.089	110.554
gi|219521803|ref|NM_001105464.2|_Bos_taurus_receptor_tyrosine_kinase-like_orphan_receptor_2_(ROR2),_mRNA	113.826	110.495
gi|136255545|ref|NM_174281.3|_Bos_taurus_coatomer_protein_complex,_subunit_beta_2_(beta_prime)_(COPB2),_mRNA	104.878	110.273
gi|31341369|ref|NM_176670.2|_Bos_taurus_ATP_synthase,_H+_transporting,_mitochondrial_F1_complex,_delta_subunit_(ATP5D),_nuclear_gene_encoding_mitochondrial_protein,_mRNA	109.369	110.171
gi|122692570|ref|NM_001080278.1|_Bos_taurus_chromosome_20_open_reading_frame_108_ortholog_(C13H20orf108),_mRNA	114.428	110.105
gi|94966848|ref|NM_001040522.1|_Bos_taurus_heterogeneous_nuclear_ribonucleoprotein_A/B_(HNRNPAB),_mRNA	133.912	109.97
gi|134085709|ref|NM_001083459.1|_Bos_taurus_small_nuclear_ribonucleoprotein_polypeptide_E_(SNRPE),_mRNA	120.721	109.816
gi|62751428|ref|NM_001015637.1|_Bos_taurus_DnaJ_(Hsp40)_homolog,_subfamily_A,_member_1_(DNAJA1),_mRNA	120.839	109.664
gi|60302886|ref|NM_001012519.1|_Bos_taurus_aldo-keto_reductase_family_1,_member_B1_(aldose_reductase)_(AKR1B1),_mRNA	182.739	108.972
gi|118150881|ref|NM_001077886.1|_Bos_taurus_thioredoxin-like_1_(TXNL1),_mRNA	101.84	108.955
gi|91680534|ref|NM_001024509.2|_Bos_taurus_proteasome_(prosome,_macropain)_activator_subunit_1_(PA28_alpha)_(PSME1),_mRNA	105.83	108.936
gi|155371816|ref|NM_001101041.1|_Bos_taurus_structure_specific_recognition_protein_1_(SSRP1),_mRNA	132.417	108.675
gi|115495486|ref|NM_001075163.1|_Bos_taurus_transmembrane_protein_50A_(TMEM50A),_mRNA	100.136	108.378
gi|114052696|ref|NM_001045885.1|_Bos_taurus_TAP_binding_protein_(tapasin)_(TAPBP),_mRNA	101.104	107.925
gi|31341403|ref|NM_176659.2|_Bos_taurus_NADH_dehydrogenase_(ubiquinone)_1_alpha_subcomplex,_3,_9kDa_(NDUFA3),_mRNA	100.937	107.789
gi|122692500|ref|NM_001080239.1|_Bos_taurus_chromosome_19_open_reading_frame_63_ortholog_(C18H19orf63),_mRNA	110.294	107.77
gi|77735918|ref|NM_001034484.1|_Bos_taurus_eukaryotic_translation_initiation_factor_3,_subunit_D_(EIF3D),_mRNA	117.058	107.55
gi|77736062|ref|NM_001034558.1|_Bos_taurus_dynactin_2_(p50)_(DCTN2),_mRNA	106.73	107.257
gi|31341358|ref|NM_176652.2|_Bos_taurus_NADH_dehydrogenase_(ubiquinone)_Fe-S_protein_5,_15kDa_(NADH-coenzyme_Q_reductase)_(NDUFS5),_nuclear_gene_encoding_mitochondrial_protein,_mRNA	103.361	107.069
gi|116003916|ref|NM_001076846.1|_Bos_taurus_far_upstream_element_(FUSE)_binding_protein_1_(FUBP1),_mRNA	107.4	106.642
gi|31341016|ref|NM_174806.2|_Bos_taurus_glutamic-oxaloacetic_transaminase_2,_mitochondrial_(aspartate_aminotransferase_2)_(GOT2),_nuclear_gene_encoding_mitochondrial_protein,_mRNA	107.665	106.41
gi|262205494|ref|NM_001166610.1|_Bos_taurus_heat_shock_60kDa_protein_1_(chaperonin)_(HSPD1),_nuclear_gene_encoding_mitochondrial_protein,_transcript_variant_3,_mRNA	118.031	106.252
gi|31343616|ref|NM_175828.2|_Bos_taurus_NADH_dehydrogenase_(ubiquinone)_1_beta_subcomplex,_2,_8kDa_(NDUFB2),_nuclear_gene_encoding_mitochondrial_protein,_mRNA	102.036	106.238
gi|84000112|ref|NM_001038068.1|_Bos_taurus_stomatin_(EPB72)-like_2_(STOML2),_mRNA	106.952	106.164
gi|153792238|ref|NM_001099717.1|_Bos_taurus_DEK_oncogene_(DEK),_mRNA	119.932	106.123
gi|82697382|ref|NM_001037477.1|_Bos_taurus_protein_phosphatase_2,_regulatory_subunit_A,_alpha_(PPP2R1A),_mRNA	102	105.94
gi|77736090|ref|NM_001034572.1|_Bos_taurus_prohibitin_(PHB),_mRNA	111.102	105.909
gi|297488835|ref|XM_002697143.1|_PREDICTED:_Bos_taurus_H1_histone_family,_member_X-like_(LOC511901),_mRNA	100.25	105.64
gi|75832081|ref|NM_176648.3|_Bos_taurus_capping_protein_(actin_filament)_muscle_Z-line,_beta_(CAPZB),_mRNA	103.533	105.434
gi|330417900|ref|NM_001206476.1|_Bos_taurus_PC4_and_SFRS1_interacting_protein_1_(PSIP1),_mRNA	110.288	105.214
gi|297493054|ref|XM_002700032.1|_PREDICTED:_Bos_taurus_ribosomal_protein_L23a-like_(LOC786430),_mRNA	100.345	104.618
gi|161760629|ref|NM_001076012.2|_Bos_taurus_discoidin_domain_receptor_tyrosine_kinase_1_(DDR1),_mRNA	125.603	104.24
gi|194676558|ref|XM_001788386.1|_PREDICTED:_Bos_taurus_hypothetical_LOC100138964_(LOC100138964),_mRNA	154.105	104.141
gi|323690112|ref|NM_001193034.2|_Bos_taurus_A_kinase_(PRKA)_anchor_protein_2_(AKAP2),_mRNA	112.241	103.982
gi|332164769|ref|NM_001206795.1|_Bos_taurus_isoleucyl-tRNA_synthetase_2,_mitochondrial_(IARS2),_nuclear_gene_encoding_mitochondrial_protein,_mRNA	105.278	103.452
gi|114052509|ref|NM_001045900.1|_Bos_taurus_proteasome_(prosome,_macropain)_26S_subunit,_non-ATPase,_3_(PSMD3),_mRNA	109.221	103.448
gi|78369423|ref|NM_001035393.1|_Bos_taurus_ATPase,_Na+/K+_transporting,_beta_3_polypeptide_(ATP1B3),_mRNA	103.147	103.333
gi|329664921|ref|NM_001206291.1|_Bos_taurus_splicing_factor_proline/glutamine-rich_(SFPQ),_mRNA	113.139	102.758
gi|115496269|ref|NM_001075993.1|_Bos_taurus_outer_dense_fiber_of_sperm_tails_2-like_(ODF2L),_mRNA	101.366	102.757
gi|297472802|ref|XM_002686122.1|_PREDICTED:_Bos_taurus_prostaglandin_F2_receptor_negative_regulator_(PTGFRN),_mRNA	128.227	102.245
gi|84000354|ref|NM_001038190.1|_Bos_taurus_arginine_and_glutamate_rich_1_(ARGLU1),_mRNA	122.737	102.073
gi|115497827|ref|NM_001075601.1|_Bos_taurus_monocyte_to_macrophage_differentiation-associated_(MMD),_mRNA	152.513	101.847
gi|262073076|ref|NM_001166510.1|_Bos_taurus_phospholipase_C,_beta_4_(PLCB4),_mRNA	103.867	101.769
gi|297465530|ref|XM_618406.5|_PREDICTED:_Bos_taurus_prostaglandin_F2_receptor_negative_regulator_(PTGFRN),_mRNA	129.222	101.197
gi|83320120|ref|NM_001035324.1|_Bos_taurus_RNA_binding_motif_protein_8A_(RBM8A),_mRNA	100.867	100.957
gi|78369445|ref|NM_001035316.1|_Bos_taurus_protein_phosphatase_1,_catalytic_subunit,_alpha_isozyme_(PPP1CA),_mRNA	101.893	100.867
gi|330864790|ref|NM_001206579.1|_Bos_taurus_heterogeneous_nuclear_ribonucleoprotein_H3_(2H9)_(HNRNPH3),_mRNA	110.838	100.513
gi|332205862|ref|NM_001206809.1|_Bos_taurus_tripartite_motif-containing_28_(TRIM28),_mRNA	120.767	100.31
